# Supplementary material for: MSI2 promotes translation of multiple IRES-containing oncogenes and virus to induce self-renewal of tumor initiating stem-like cells
Source: Cell Death Discov. 2023 Apr 28;9:141. doi: 10.1038/s41420-023-01427-9 (PMC10147607; doi:10.1038/s41420-023-01427-9)
Supplement: Supplementary file 6 — Supplementary Table 1. [file 41420_2023_1427_MOESM6_ESM.xlsx]

## Sheet: Sheet1
Chromosome	start	end	Peak Summit	Gene Symbol	FDR p-value	scaled fold change (Sample ID vs. out_s_8_TGACCA_A1_sequence.fastq)	Gene Section	Distance to TSS
17	8145104	8145404	8.14525e+06	Rsph3a	1.71734e-17	104.871	Intron 2	6634
19	22926411	22926711	2.29266e+07	Trpm3	5.66545e-42	101.961	Intron 16	712835
16	35981688	35981988	3.59818e+07	Kpna1	0	101.379	Promoter	-1451
17	7146214	7146514	7.14636e+06	Rsph3b	0	98.331	Intron 14	6203
4	45359323	45359623	4.53595e+07	Dcaf10	0	95.677	Intron 2	4399
9	1.23371e+08	1.23371e+08	123371134	Lars2	0	94.9604	3' UTR	94810
X	7.02719e+07	7.02722e+07	70272045	Zfp185	0	93.0056	Intron 34	39292
13	97960443	97960743	9.79606e+07	Hexb	0	90.9369	Intron 22	7633
1	4.61328e+07	4.61331e+07	46132972	Dnah7b	0	90.6785	Intron 4	9241
2	5300154	5300454	5.3003e+06	Camk1d	8.94475e-15	88.7928	Intron 16	335198
3	120952692	120952992	1.20953e+08	Tmem56	0	88.431	5' UTR	13261
11	17121240	17121540	1.71214e+07	Wdr92	2.44619e-12	87.0851	Intron 4	9397
13	44965067	44965367	4.49652e+07	Jarid2	0	86.6264	Intron 6	138308
5	147072652	147072952	1.47073e+08	Cdk8	0	86.2125	Intron 4	29326
9	110183710	110184010	1.10184e+08	Mir6236	0	86.1809	Promoter	0
2	102669436	102669736	1.0267e+08	Cd44	9.36187e-11	85.2042	Intron 8	72116
16	5.73914e+07	5.73917e+07	57391558	Filip1l	0	85.0994	5' UTR	37843
1	102076657	102076957	1.02077e+08	Cntnap5b	2.85509e-28	83.253	Intron 20	407373
3	37380454	37380754	3.73806e+07	Spata5	3.72989e-10	81.3966	Intron 28	61230
6	145881309	145881609	1.45881e+08	Sspn	0	80.9844	Promoter	-1029
2	20821556	20821856	2.08217e+07	Arhgap21	0	80.7815	Intron 42	67421
14	105115046	105115346	1.05115e+08	D130009I18Rik	7.26153e-42	79.9078	Non-coding	76636
12	7.94519e+07	7.94522e+07	79452037	Gphn	0	79.1872	Intron 4	124223
13	113368350	113368650	1.13369e+08	Il31ra	5.23945e-42	78.9565	5' UTR	1841
10	1.04675e+08	1.04676e+08	104675528	Tmtc2	1.7814e-19	78.2731	Intron 2	335867
7	127897517	127897817	1.27898e+08	Vwa3a	1.36767e-08	77.6606	Intron 6	14453
14	5.73128e+07	5.73131e+07	57312925	Mphosph8	0	76.8184	Intron 22	25753
16	11144103	11144403	1.11443e+07	Zc3h7a	0	69.8232	Intron 8	31987
X	84483627	84483927	8.44838e+07	Il1rapl1	1.97114e-34	69.7318	Intron 12	877112
9	1.05722e+08	1.05722e+08	105721808	Col6a6	0.000133848	69.6151	5' UTR	8445
12	7.02603e+07	7.02606e+07	70260481	Rps29	0	67.8591	Promoter	-124
9	5.60714e+07	5.60717e+07	56071579	Peak1	0	66.3437	CDS 7	157435
16	1.85332e+07	1.85335e+07	18533399	Gnb1l	0	64.5925	5' UTR	34486
9	7.80231e+07	7.80234e+07	78023210	C920006O11Rik	4.31213e-11	58.4502	Promoter	-436
13	5.42853e+07	5.42856e+07	54285430	Hrh2	4.48454e-06	39.1089	Promoter	-1989
9	118583986	118584286	1.18584e+08	Itga9	7.28466e-06	37.8601	Intron 22	68251
8	87635696	87635996	8.76358e+07	Zfp791	0.000133248	36.5308	Intron 2	11080
6	66985409	66985709	6.69856e+07	Gadd45a	0.000165489	10.5196	Intron 2	1610
1	145848654	145848954	1.45849e+08	Rgs2	0.000253602	9.33337	CDS 1	2424
1	71639612	71639912	7.16398e+07	Fn1	1.38347e-09	7.70047	Intron 6	62940
1	40497435	40497735	4.04976e+07	Il1rl1	9.56483e-06	7.5081	CDS 3	670
3	1.23209e+08	1.23209e+08	123209335	Prss12	2.45033e-15	7.22287	CDS 21	59312
X	1.37077e+08	1.37078e+08	137077592	Tsc22d3	9.35011e-06	7.03214	Intron 2	59354
6	4.47133e+06	4.47163e+06	4471476	Col1a2	0.00190687	6.93808	Intron 2	0
7	57017346	57017646	5.70175e+07	Htatip2	0.000192536	6.61114	Intron 4	2557
11	75277115	75277415	7.52773e+07	2210403K04Rik (mir22)	1.712e-17	6.45	intron	4400
16	8.50801e+07	8.50804e+07	85080201	App	0.00417105	6.35824	Intron 2	218236
1	7.1698e+07	7.16983e+07	71698196	Apol7d	5.0274e-08	6.32261	Promoter	-83
1	82374067	82374367	8.23742e+07	Rhbdd1	0.0108997	6.21431	Intron 12	60989
2	1.64181e+08	1.64181e+08	164180709	Slpi	0.000318598	5.90563	Intron 4	1447
17	2.58911e+07	2.58914e+07	25891204	Msln	8.50898e-07	5.29219	Intron 2	5456
2	1.52164e+08	1.52164e+08	152163823	Trib3	4.95251e-06	5.17045	CDS 3	4082
13	1.34531e+07	1.34534e+07	13453242	Gpr137b	6.49454e-07	5.10139	Intron 2	32553
14	66285285	66285585	6.62854e+07	Scara5	1.14561e-07	5.09326	5' UTR	23
8	113279097	113279397	1.13279e+08	Il34	0.00436757	5.08669	5' UTR	50504
2	2.28684e+07	2.28687e+07	22868518	Abi1	0.00284796	5.06385	Intron 14	27188
3	5.017e+07	5.01703e+07	50170178	Slc7a11	0.000245691	5.01284	3' UTR	77013
7	28090243	28090543	2.80904e+07	Ltbp4	9.19134e-13	4.92974	Intron 22	13848
10	1.27042e+08	1.27043e+08	127042619	Lrp1	0.00647073	4.8615	Intron 2	81994
6	136821019	136821319	1.36821e+08	Mgp	9.02648e-11	4.62333	Intron 2	2969
14	51724675	51724975	5.17248e+07	Rnase4	0.000257171	4.49571	CDS 3	13777
13	61036153	61036453	6.10363e+07	Ctla2a	0.000679939	4.48769	Intron 2	1534
17	7.4256e+07	7.42563e+07	74256112	Xdh	0.00093681	4.41443	Intron 30	43345
4	1.37068e+08	1.37068e+08	137067845	il	0.00112744	4.34308	Intron 20	43064
16	1.58881e+07	1.58884e+07	15888268	Cebpd	4.69257e-08	4.31702	CDS 1	627
10	7.65515e+07	7.65518e+07	76551695	Col18a1	0.0021191	4.26868	Intron 2	60245
2	1.79918e+08	1.79918e+08	179918124	Lama5	0.0137217	4.07275	Intron 2	49048
14	66600103	66600403	6.66003e+07	Clu	4.64653e-05	3.88715	3' UTR	12839
11	62416325	62416625	6.24165e+07	2410006H16Rik	3.46781e-07	3.84316	Promoter	14
17	4.61688e+07	4.61691e+07	46168994	Vegfa	4.69585e-11	3.81967	Intron 10	6795
15	66761632	66761932	6.67618e+07	Ndrg1	1.03005e-08	3.79739	CDS 1	38553
4	1.31865e+08	1.31865e+08	131864740	Snhg12	4.40605e-12	3.73335	Non-coding	2211
7	20488853	20489153	2.0489e+07	Pvr	2.65131e-07	3.60738	3' UTR	16681
8	9.66972e+07	9.66975e+07	96697369	Mt2	2.90432e-11	3.52754	Intron 4	474
13	29045119	29045419	2.90453e+07	Sox4	3.49776e-15	3.50957	Intergenic	?
15	1.02047e+08	1.02047e+08	102047013	Itgb7	8.16354e-06	3.47998	Intron 2	15608
2	3.30716e+07	3.30719e+07	33071793	Angptl2	3.14537e-13	3.47653	5' UTR	91
2	179912691	179912991	1.79913e+08	Mir7005	0.000186178	3.33398	Promoter	1578
1	1.51951e+08	1.51951e+08	151951165	Ptgs2	0.00100895	3.07024	Intron 10	2479
12	3.19502e+07	3.19505e+07	31950338	Lamb1	1.65106e-06	3.06006	Intron 2	17
4	155539649	155539949	1.5554e+08	Agrn	5.35376e-06	3.05868	3' UTR	31557
3	95543275	95543575	9.55434e+07	Ecm1	1.0391e-18	3.05265	Intron 2	5041
1	6.28315e+07	6.28318e+07	62831690	Nrp2	0.000322187	3.04349	Intron 28	81735
17	71200223	71200523	7.12004e+07	Tgif1	0.000260967	2.95456	Intron 2	8222
4	138638778	138639078	1.38639e+08	Nbl1	0.0121182	2.88486	3' UTR	9890
19	8782204	8782504	8.78235e+06	Slc3a2	2.54635e-07	2.86282	Intron 2	15225
15	61821184	61821484	6.18213e+07	Myc	7.01373e-22	2.83921	CDS 5	4012
11	8.87856e+07	8.87859e+07	88785726	Scpep1	2.47377e-09	2.81363	Intron 2	30659
2	1.66891e+08	1.66891e+08	166891304	1500012F01Rik	2.13622e-05	2.78331	Intron 8	2506
3	95538117	95538417	9.55383e+07	Mir7014	4.64585e-23	2.78315	Promoter	445
4	137095152	137095452	1.37095e+08	Mir7018	0.00131292	2.77173	Promoter	1024
15	3.29468e+07	3.29471e+07	32946928	Sdc2	0.0146016	2.76745	Intron 4	96387
3	157557489	157557789	1.57558e+08	Cth	1.49068e-11	2.74114	Intron 2	30211
10	85808904	85809204	8.58091e+07	Timp3	0.001633	2.71314	CDS 9	45319
1	136304877	136305177	1.36305e+08	Cyb5r1	0.00236485	2.68624	CDS 3	336
1	87804141	87804441	8.78043e+07	Itm2c	6.41734e-12	2.68509	CDS 11	13046
11	50016318	50016618	5.00165e+07	Sqstm1	0.00194526	2.66403	Intron 2	9770
17	12876623	12876923	1.28768e+07	Igf2r	0.0107617	2.65298	CDS 1	85599
1	155179221	155179521	1.55179e+08	Lamc1	0.00807567	2.62875	Intron 12	103552
1	59541593	59541893	5.95417e+07	Fzd7	0.000356627	2.60466	3' UTR	2619
16	1.44475e+07	1.44478e+07	14447660	Abcc1	0.00833048	2.57501	Intron 60	111214
13	24909802	24910102	2.491e+07	Acot13	1.1882e-10	2.57096	CDS 1	13320
15	76079855	76080155	7.608e+07	Grina	3.40416e-08	2.56776	CDS 13	2416
6	9.14272e+07	9.14275e+07	91427328	Tmem43	0.0100256	2.56605	Intron 4	3478
14	4.59261e+07	4.59264e+07	45926271	Ero1l	0.00181981	2.55943	3' UTR	33355
8	8.56946e+07	8.56949e+07	85694714	Tbc1d9	2.86053e-14	2.53882	Intron 2	5342
1	151947177	151947477	1.51947e+08	7530420F21Rik	5.50483e-12	2.52712	Promoter	-300
15	7.91888e+07	7.91891e+07	79188930	Maff	1.00616e-12	2.50804	3' UTR	10360
10	5.97629e+07	5.97632e+07	59763010	Psap	5.09433e-07	2.50491	Intron 4	14018
14	7.37661e+07	7.37664e+07	73766273	Itm2b	0.000162241	2.49864	Intron 8	18671
11	5.77047e+06	5.77077e+06	5770620	Aebp1	0.0022789	2.45784	Intron 2	31
1	1.51677e+08	1.51677e+08	151677181	Pla2g4a	0.000396523	2.45477	Intron 2	131050
14	37946292	37946592	3.79464e+07	Ghitm	5.99013e-06	2.44895	Intron 14	1808
17	75689300	75689600	7.56895e+07	Ltbp1	0.00217068	2.4332	Intron 44	173884
8	25548915	25549215	2.55491e+07	1810011O10Rik	2.31283e-11	2.42234	CDS 1	0
4	142857699	142857999	1.42858e+08	Pdpn	6.04079e-16	2.42197	Intron 8	25392
5	9.93725e+07	9.93728e+07	99372658	Prkg2	5.7209e-17	2.41481	Intron 8	93211
13	13568443	13568743	1.35686e+07	Nid1	1.16816e-08	2.3878	Intron 12	38563
4	140877589	140877889	1.40878e+08	Epha2	1.17496e-05	2.38516	Intron 6	7170
13	3881866	3882166	3.88202e+06	Net1	1.06373e-05	2.36972	3' UTR	10716
13	1.27078e+07	1.27081e+07	12707964	Gpr137b-ps	0.00372148	2.34258	Non-coding	34514
19	9074545	9074845	9.0747e+06	Ahnak	0.00819481	2.32378	Intron 6	10821
14	1.24246e+08	1.24246e+08	124245752	Itgbl1	0.00184823	2.30732	CDS 21	313150
2	131737846	131738146	1.31738e+08	Prn	8.26308e-05	2.29543	5' UTR	2273
10	98726169	98726469	9.87263e+07	Dusp6	7.08567e-09	2.28795	Intron 2	23
2	8.36461e+07	8.36464e+07	83646254	Itgav	5.49424e-08	2.28709	Intron 50	71722
5	122018864	122019164	1.22019e+08	Aldh2	5.15162e-05	2.27958	Gpr137b-ps	25780
10	76172087	76172387	7.61722e+07	Col6a1	3.15501e-08	2.27856	Intron 6	14897
7	138105487	138105787	1.38106e+08	Htra1	1.70875e-07	2.26438	Intron 16	47392
17	56761335	56761635	5.67615e+07	Lonp1	0.000579168	2.2619	Intron 2	12337
7	28244211	28244511	2.82444e+07	Blvrb	0.00048034	2.25985	CDS 3	11296
4	33333128	33333428	3.33333e+07	Pnrc1	0.00712484	2.25751	CDS 1	2300
6	7.62523e+06	7.62553e+06	7625382	Asns	7.16839e-10	2.21961	Intron 2	17601
1	165242665	165242965	1.65243e+08	Prrx1	0.00625641	2.20851	CDS 5	873
3	107815132	107815432	1.07815e+08	Gstm1	9.35964e-05	2.20346	3' UTR	5559
6	129491522	129491822	1.29492e+08	Gabarapl1	0.0109121	2.19971	Intron 2	61
16	5.76246e+07	5.76249e+07	57624726	Col8a1	9.72697e-06	2.18411	CDS 1	127458
19	23240014	23240314	2.32402e+07	Klf9	0.0135122	2.17808	3' UTR	24322
19	5.79758e+06	5.79788e+06	5797729	Malat1	0.000350108	2.17779	Non-coding	3280
4	1.37521e+08	1.37521e+08	137520691	Ece1	0.00957181	2.17102	3' UTR	102455
18	36665551	36665851	3.66657e+07	Hbegf	0.00159349	2.16836	3' UTR	10176
19	5.74231e+06	5.74261e+06	5742463	Ltbp3	0.00480296	2.14992	CDS 3	1496
10	5.88063e+07	5.88066e+07	58806497	P4ha1	0.00967931	2.10396	Intron 10	20367
12	1.1187e+08	1.1187e+08	111869913	Dync1h1	1.02496e-06	2.09914	CDS 15	16932
10	2.17155e+07	2.17158e+07	21715652	Sgk1	6.95126e-08	2.0886	Intron 12	113557
4	9.47173e+07	9.47176e+07	94717448	Jun	3.3842e-05	2.07813	CDS 1	1577
2	35171027	35171327	3.51712e+07	Stom	0.00484407	2.06451	CDS 1	20960
5	3.24595e+07	3.24598e+07	32459687	Fosl2	8.05239e-06	2.0634	3' UTR	20414
1	7.86907e+07	7.8691e+07	78690867	Acsl3	0.00686321	2.05001	Intron 10	36409
12	93047736	93048036	9.30479e+07	Sel1l	0.00351456	2.03969	3' UTR	39546
9	77635536	77635836	7.76357e+07	Gclc	0.0013105	2.0266	Intron 6	21598
15	3.41988e+07	3.41991e+07	34198927	Laptm4b	0.00454454	2.02428	Intron 4	31047
17	56577167	56577467	5.65773e+07	Ptprs	1.49859e-05	2.02411	CDS 43	38514
6	1.30362e+07	1.30365e+07	13036354	Tmem106b	1.10212e-08	2.01016	CDS 17	14439
7	149563189	149563489	1.49563e+08	Ctsd	2.20234e-06	2.00843	Intron 8	10342
17	3.59694e+07	3.59697e+07	35969552	Flot1	1.3591e-05	2.00422	CDS 25	9154
2	167515535	167515835	1.67516e+08	Cebpb	0.00922865	2.00237	3' UTR	1179
13	113368871	113369030	113368951	Il31ra	2.63e-05	78.0149	5' UTR	2264
1	71644940	71645122	7.1645e+07	Fn1	0.000233839	7.58851	Promoter	0
1	71697143	71697359	7.16973e+07	Fn1	1.47e-13	7.08699	Promoter	0
1	71692128	71692356	7.16922e+07	Fn1	0.0107268	6.64888	Promoter	0
1	71694589	71694804	71694697	Fn1	3.22e-16	6.62599	Promoter	0
1	71642169	71642455	7.16423e+07	Fn1	0.000966687	6.55322	Promoter	0
1	71674626	71674804	7.16747e+07	Fn1	3.21e-17	6.53232	Promoter	0
1	71665965	71666208	71666087	Fn1	0.00131803	6.48742	Promoter	0
1	71636679	71636869	7.16368e+07	Fn1	0.00671625	6.47908	Promoter	0
1	71685039	71685226	71685133	Fn1	2.76e-05	6.3092	Promoter	0
1	71675897	71676149	7.1676e+07	Fn1	8.78e-06	6.30568	Promoter	0
1	71653285	71653528	71653407	Fn1	0.00281581	6.24395	Promoter	0
1	71673741	71674009	7.16739e+07	Fn1	0.000285467	6.12818	Promoter	0
1	40498143	40498348	40498246	Il1rl1	0.00366386	6.03837	Promoter	985
6	4460690	4460839	4460765	Col1a2	3.67e-06	6.00769	Promoter	0
6	4477063	4477221	4.47714e+06	Col1a2	0.00410899	5.76707	Promoter	0
1	71683833	71684049	7.16839e+07	Fn1	0.000207	5.73064	Promoter	0
6	4486605	4486767	4.48669e+06	Col1a2	9.68e-05	5.63275	Promoter	0
1	71646184	71646342	7.16463e+07	Fn1	2.77e-07	5.51901	Promoter	0
6	4478312	4478477	4478395	Col1a2	0.00805449	5.33815	Promoter	0
1	71645793	71646046	71645920	Fn1	0.000581724	5.19607	Promoter	0
6	4469835	4469973	4.4699e+06	Col1a2	0.00979015	5.19357	Promoter	0
1	71667304	71667471	71667388	Fn1	0.000775669	5.18874	Promoter	0
1	82441124	82441367	82441246	Rhbdd1	0.0010089	5.12601	Intron 12	60989
7	28104649	28104820	28104735	Ltbp4	0.0059044	4.74043	Intron 36	8360
7	28110042	28110308	2.81102e+07	Ltbp4	3.41e-05	4.22919	Intron 36	8360
17	25885825	25886088	25885957	Msln	1.91e-05	4.22492	Promoter	0
16	85056588	85056806	8.50567e+07	App	2.18e-06	4.20002	Intron 28	93643
10	76548019	76548199	7.65481e+07	Col18a1	0.0049517	4.1724	Intron 8	57840
7	28107049	28107221	2.81071e+07	Ltbp4	0.00756948	4.10103	Intron 36	8360
2	152165488	152165715	152165602	Trib3	0.000920447	3.7753	Intron 2	5343
2	179928692	179928815	179928754	Lama5	0.00332013	3.75721	Intron 88	34444
11	62418122	62418365	62418244	2410006H16Rik	0.0095508	3.73335	Promoter	364
10	76529701	76529840	76529771	Col18a1	0.00881473	3.70507	Intron 8	57840
17	46161400	46161539	46161470	Vegfa	0.0134984	3.59212	Promoter	575
2	179912211	179912398	179912305	Lama5	0.00721979	3.59116	Intron 88	34444
17	46162288	46162532	4.61624e+07	Vegfa	0.000302722	3.56185	Promoter	575
10	127025472	127025709	127025591	Lrp1	0.00570659	3.48849	Intron 74	64767
1	82440715	82440905	8.24408e+07	Rhbdd1	0.00383753	3.46947	Intron 12	60989
10	127012347	127012585	1.27012e+08	Lrp1	3.9e-06	3.41932	Intron 74	64767
10	76543430	76543655	76543543	Col18a1	6.88e-05	3.4183	Intron 8	57840
10	127021675	127021853	1.27022e+08	Lrp1	0.00145299	3.41697	Intron 74	64767
10	127013874	127014160	1.27014e+08	Lrp1	4.19e-05	3.39111	Intron 74	64767
10	127005651	127005819	1.27006e+08	Lrp1	3.23e-06	3.36559	Intron 74	64767
2	179917070	179917221	179917146	Lama5	0.0141836	3.35894	Intron 88	34444
10	127025106	127025282	1.27025e+08	Lrp1	0.00201453	3.3052	Intron 74	64767
10	127045016	127045167	127045092	Lrp1	0.000477829	3.2836	Intron 74	64767
2	179925937	179926121	1.79926e+08	Lama5	5.16e-05	3.27401	Intron 88	34444
4	137071219	137071384	137071302	Hspg2	9.53e-06	3.22458	Intron 96	71178
8	96696992	96697147	96697070	Mt2	0.00814904	3.20001	Promoter	679
10	127013485	127013755	1.27014e+08	Lrp1	1.08e-08	3.18538	Intron 74	64767
17	25885567	25885817	2.58857e+07	Msln	1.42e-09	3.17963	Promoter	0
4	137097562	137097723	137097643	Hspg2	0.012277	3.17084	Intron 96	71178
4	137063722	137063827	137063775	Hspg2	0.0118034	3.1679	Intron 96	71178
13	13455715	13455885	1.34558e+07	Gpr137b	0.00904678	3.12501	Promoter	325
4	137106262	137106434	1.37106e+08	Hspg2	0.00222106	3.12092	Intron 96	71178
4	137108018	137108233	137108126	Hspg2	0.00219891	3.04176	Intron 96	71178
3	95541736	95541857	95541797	Ecm1	0.00281351	3.0216	Promoter	0
10	127005417	127005588	127005503	Lrp1	0.00122643	3.01513	Intron 74	64767
4	137074307	137074407	1.37074e+08	Hspg2	0.0104175	2.98668	Intron 96	71178
1	151949733	151949992	151949863	Ptgs2	1.82e-12	2.97609	Promoter	0
4	137098152	137098321	137098237	Hspg2	0.00116545	2.94883	Intron 96	71178
12	31982499	31982681	3.19826e+07	Lamb1	0.000287354	2.94239	Promoter	17
10	76518336	76518611	76518474	Col18a1	7.88e-07	2.92797	Intron 8	57840
4	137101438	137101606	1.37102e+08	Hspg2	1.12e-07	2.89387	Intron 96	71178
11	62416743	62416844	62416794	2410006H16Rik	0.00582358	2.86263	Promoter	364
11	88790489	88790710	88790600	Scpep1os	0.00401718	2.80348	Non-coding	23247
10	126987250	126987423	126987337	Lrp1	0.0095237	2.80204	Intron 74	64767
15	102057825	102058071	1.02058e+08	Itgb7	0.0127303	2.76333	Intron 4	15253
15	102052527	102052671	1.02053e+08	Itgb7	0.00768455	2.68818	Intron 4	15253
12	32008336	32008594	3.20085e+07	Lamb1	0.000199448	2.68095	Promoter	17
4	137105454	137105616	1.37106e+08	Hspg2	0.00614996	2.65923	Intron 96	71178
12	32011439	32011642	32011541	Lamb1	4.83e-06	2.62646	Promoter	17
11	50015909	50016174	50016042	Sqstm1	0.00359147	2.59964	Promoter	0
12	31963610	31963711	31963661	Lamb1	2.33e-06	2.58524	Promoter	17
12	31985877	31986134	31986006	Lamb1	0.000334232	2.58259	Promoter	17
10	126992725	126992958	126992842	Lrp1	3.94e-06	2.5632	Intron 74	64767
14	45904769	45904893	4.59048e+07	Ero1l	0.014083	2.54547	Intron 30	11904
10	127004427	127004635	1.27005e+08	Lrp1	0.000284556	2.52975	Intron 74	64767
4	137075804	137075904	1.37076e+08	Hspg2	0.00500768	2.51919	Intron 96	71178
1	136302903	136303008	136302956	Cyb5r1	0.00900625	2.49506	Promoter	336
10	76541208	76541308	7.65413e+07	Col18a1	0.0128426	2.45481	Intron 8	57840
4	131866804	131866919	131866862	Snhg12	0.000367677	2.43985	Promoter	22
10	126983064	126983268	1.26983e+08	Lrp1	0.000787267	2.43119	Intron 74	64767
17	75760006	75760191	75760099	Ltbp1	0.00223653	2.42471	Intron 56	355137
10	126988730	126988875	126988803	Lrp1	0.00017809	2.39954	Intron 74	64767
1	155102333	155102524	155102429	Lamc1	6.22e-05	2.39395	Promoter	442
13	13557583	13557870	13557727	Nid1	4.37e-05	2.38616	Intron 6	27714
4	137095896	137096024	1.37096e+08	Hspg2	0.00740667	2.33782	Intron 96	71178
15	102048933	102049171	1.02049e+08	Itgb7	0.00268981	2.33775	Intron 4	15253
10	126992008	126992235	126992122	Lrp1	0.00261377	2.33199	Intron 74	64767
13	13485411	13485567	1.34855e+07	Gpr137b	0.0140641	2.33002	Promoter	325
4	142863848	142864019	142863934	Pdpn	3.31e-08	2.31391	Promoter	14
1	155076180	155076365	155076273	Lamc1	0.00868733	2.31093	Promoter	442
10	126993272	126993438	1.26993e+08	Lrp1	0.00084525	2.27762	Intron 74	64767
3	95541941	95542097	9.5542e+07	Ecm1	0.00386872	2.27618	Promoter	0
5	122017808	122018054	1.22018e+08	Aldh2	1.07e-08	2.26657	Intron 4	24749
10	59763530	59763703	59763617	Psap	0.000905891	2.2649	Intron 8	15726
14	73764354	73764580	7.37645e+07	Itm2b	0.00723162	2.26166	Promoter	0
4	137115011	137115191	1.37115e+08	Hspg2	2.57e-05	2.22786	Intron 96	71178
11	88795902	88796044	8.8796e+07	Scpep1os	0.00535123	2.22397	Non-coding	23247
17	75752034	75752226	7.57521e+07	Ltbp1	0.0010143	2.22035	Intron 56	355137
17	56762569	56762677	5.67626e+07	Lonp1	0.00566138	2.21783	Intron 34	3650
10	59757289	59757560	59757425	Psap	0.000119598	2.21405	Intron 8	15726
4	140857173	140857314	140857244	Epha2	8.18e-07	2.21054	Promoter	37
6	91428206	91428384	9.14283e+07	Tmem43	1.95e-06	2.20254	Intron 6	4461
13	13594653	13594853	1.35948e+07	Nid1	0.00180087	2.19755	Intron 6	27714
12	31984796	31984965	31984881	Lamb1	2.15e-07	2.19525	Promoter	17
4	140878126	140878378	1.40878e+08	Epha2	0.00641462	2.19185	Promoter	37
4	140880155	140880352	140880254	Epha2	2.43e-06	2.17655	Promoter	37
11	50021330	50021482	5.00214e+07	Sqstm1	3.88e-05	2.17618	Promoter	0
10	59762202	59762391	59762297	Psap	7.08e-07	2.17128	Intron 8	15726
1	87791182	87791320	8.77913e+07	Itm2c	1.59e-05	2.17102	Promoter	97
19	8783510	8783686	8.7836e+06	Slc3a2	0.0112566	2.13656	Intron 6	14174
10	76173727	76173893	7.61738e+07	Col6a1	0.00248631	2.13384	Intron 6	14897
11	50020670	50020864	5.00208e+07	Sqstm1	0.00320957	2.11869	Promoter	0
10	59756102	59756293	59756198	Psap	0.0016958	2.11512	Intron 8	15726
7	138127109	138127342	138127226	Htra1	0.000100312	2.10759	Intron 8	43103
11	88813728	88813918	8.88138e+07	Scpep1	1.13e-06	2.10065	Intron 4	26047
10	59754394	59754578	5.97545e+07	Psap	0.00125834	2.08632	Intron 8	15726
12	111858534	111858647	111858591	Dync1h1	0.00833642	2.08579	Intron 126	57702
1	155099099	155099288	155099194	Lamc1	0.00894238	2.07946	Promoter	442
1	155081584	155081827	155081706	Lamc1	0.00221749	2.07635	Promoter	442
13	13599884	13600084	1.36e+07	Nid1	0.000863856	2.07007	Intron 6	27714
11	5769383	5769670	5769527	Aebp1	0.010719	2.06317	Promoter	31
4	137109521	137109795	1.3711e+08	Hspg2	0.00423775	2.06125	Intron 96	71178
14	37943832	37944018	3.79439e+07	Ghitm	0.000354612	2.04763	Intron 16	1287
11	35633312	35633612	3.56335e+07	Rars	0.00230921	1.79684	Intron 4	25126
12	31974218	31974325	31974272	Lamb1	0.0071667	1.79562	Promoter	17
6	1.29483e+08	1.29484e+08	129483424	1700101I11Rik	6.8772e-09	1.79192	Promoter	0
1	155094076	155094283	155094180	Lamc1	0.00175692	1.78834	Promoter	442
7	1.26117e+08	1.26118e+08	126117472	Gprc5b	0.00104477	1.78388	3' UTR	20989
5	74937948	74938248	7.49381e+07	Fip1l1	0.00493845	1.77981	Intron 10	6534
1	78695578	78695747	78695663	Acsl3	5.69e-06	1.7777	Intron 28	47416
1	155755203	155755503	1.55755e+08	Glul	0.000219224	1.77109	CDS 13	8160
15	32963618	32963757	32963688	Sdc2	0.0106179	1.76812	Intron 4	96387
11	96683403	96683703	9.66836e+07	Nfe2l1	2.80852e-05	1.76419	5' UTR	1782
15	32962140	32962367	32962254	Sdc2	0.00103771	1.76362	Intron 4	96387
15	7.95645e+07	7.95648e+07	79564613	Sun2	1.81898e-05	1.75938	Intron 22	8290
2	35163096	35163396	3.51632e+07	Gsn	1.17661e-14	1.71887	Intron 12	37125
12	8.12946e+07	8.12949e+07	81294705	Actn1	0.0128745	1.71879	Intron 22	78814
16	57627128	57627393	57627261	Col8a1	0.000128341	1.71782	CDS 1	127458
6	15751663	15751963	1.57518e+07	Mdfic	0.00719583	1.71434	3' UTR	80958
12	32612102	32612402	3.26123e+07	Cog5	0.00132473	1.71413	3' UTR	272421
5	2.32137e+07	2.3214e+07	23213831	AI506816	0.000342522	1.71006	Non-coding	6611
14	37946766	37947039	37946903	Ghitm	0.00722768	1.70965	Intron 16	1287
12	8593332	8593632	8.59348e+06	Slc7a15	0.00114398	1.70726	5' UTR	12317
9	77623940	77624144	7.7624e+07	Gclc	5.76e-05	1.70393	Intron 6	21598
13	6.44703e+07	6.44706e+07	64470452	Ctsl	5.4876e-22	1.70347	Intron 8	3124
2	35151650	35151797	35151724	Gsn	0.00423504	1.70201	Intron 22	42441
1	182919805	182920105	1.8292e+08	Ephx1	1.16573e-06	1.70034	Intron 2	27494
7	149568504	149568690	1.49569e+08	Ctsd	0.014236	1.69687	Intron 8	10342
2	35149004	35149143	35149074	Gsn	0.000140334	1.69571	Intron 22	42441
1	59542297	59542397	5.95423e+07	Fzd7	0.000800364	1.69398	3' UTR	2619
4	1.45694e+08	1.45694e+08	145693731	Gm13247	1.33848e-07	1.69098	5' UTR	5010
14	56167283	56167583	5.61674e+07	Pck2	3.18979e-08	1.68697	CDS 19	8048
7	150238707	150239007	1.50239e+08	Cd81	1.03139e-08	1.68514	Intron 2	29
8	2.60607e+07	2.6061e+07	26060879	Adam9	0.000361403	1.6827	CDS 1	65937
14	63752120	63752420	6.37523e+07	Ctsb	2.17438e-09	1.68231	Intron 6	11463
11	88808429	88808608	88808519	Scpep1	0.0010552	1.67428	Intron 4	26047
5	122026476	122026608	1.22027e+08	Aldh2	0.00237042	1.67402	Intron 4	24749
X	91783207	91783507	9.17834e+07	Maged1	0.00313995	1.66476	3' UTR	6369
15	7.48268e+07	7.48271e+07	74826951	Ly6a	0.00494739	1.66346	Intron 4	1417
13	64469432	64469632	6.44695e+07	Ctsl	0.00432236	1.65128	Intron 8	3131
12	31759221	31759521	3.17594e+07	Fam110c	0.00376645	1.64811	3' UTR	5244
4	134453965	134454265	1.34454e+08	Tmem50a	2.20159e-12	1.6439	Intron 2	16392
4	1.46594e+08	1.46594e+08	146594192	Gm13152	1.46102e-05	1.63239	Intron 2	45917
13	64469175	64469402	64469289	Ctsl	0.00604374	1.62987	Intron 8	3131
10	21717115	21717305	2.17172e+07	Sgk1	0.0037316	1.62858	Intron 26	116431
8	2.82237e+07	2.8224e+07	28223865	Gpr124	0.000507759	1.61974	Intron 18	27452
13	13581280	13581477	13581379	Nid1	6.81e-05	1.61769	Intron 6	27714
7	150253409	150253709	1.50254e+08	Tssc4	0.0126354	1.61546	Promoter	-1382
5	104869543	104869843	1.0487e+08	Spp1	4.60035e-40	1.61508	Intron 10	3080
4	140876406	140876564	1.40876e+08	Epha2	0.0020597	1.60976	Promoter	37
1	1.56945e+08	1.56945e+08	156945136	Ier5	2.89094e-05	1.60444	3' UTR	1245
17	46701719	46702019	4.67019e+07	Ptk7	2.53563e-08	1.6024	3' UTR	64487
7	1.48582e+08	1.48582e+08	148582035	Taldo1	0.010122	1.60015	Intron 4	3898
6	134870822	134871122	1.34871e+08	Cdkn1b	0.0104372	1.60001	CDS 1	500
3	126547447	126547747	1.26548e+08	Camk2d	0.00016898	1.59963	3' UTR	247553
7	1.50756e+08	1.50756e+08	150755819	Cars	0.00602066	1.59767	Intron 20	30105
3	101382847	101383147	1.01383e+08	Atp1a1	2.83108e-07	1.59279	Intron 6	25563
17	2.85377e+07	2.8538e+07	28537821	Fkbp5	1.72375e-10	1.59135	3' UTR	85225
18	36672255	36672360	36672308	Hbegf	8.02e-05	1.59135	CDS 7	3100
12	1.10099e+08	1.10099e+08	110098955	Wars	4.40625e-05	1.58602	3' UTR	33364
15	96519129	96519429	9.65193e+07	Slc38a2	4.43365e-11	1.58346	Intron 6	8201
17	34133095	34133395	3.41332e+07	H2-K1	8.23705e-11	1.57773	Intron 2	3789
5	104866613	104866840	104866727	Spp1	0.000751362	1.5746	Intron 8	2483
8	1.14435e+07	1.14438e+07	11443626	Col4a2	0.00127007	1.57352	CDS 87	130733
11	5.52199e+07	5.52202e+07	55220094	Sparc	0.00158177	1.56982	Intron 6	21313
2	83646768	83646946	8.36469e+07	Itgav	0.000362265	1.56843	Intron 50	71722
19	2.13549e+07	2.13552e+07	21355009	Zfand5	0.00129682	1.5673	CDS 11	8153
15	32963420	32963551	32963486	Sdc2	0.00878921	1.56681	Intron 4	96387
2	1.63451e+08	1.63451e+08	163450861	Serinc3	0.000122983	1.56438	Intron 2	19556
6	7627238	7627390	7.62731e+06	Asns	0.0128273	1.56289	Intron 8	15793
1	1.64649e+08	1.64649e+08	164648918	Prrc2c	0.0128188	1.55293	CDS 59	21720
4	145690760	145691030	1.45691e+08	Gm13247	4.3e-12	1.55161	5' UTR	5340
4	142889098	142889397	142889248	Pdpn	7.4e-08	1.53932	Promoter	14
9	50564393	50564693	5.05645e+07	Cryab	6.66615e-10	1.53541	CDS 5	3540
11	5424994	5425294	5.42514e+06	Xbp1	0.0053603	1.53346	CDS 11	4048
17	3.54026e+07	3.54029e+07	35402790	LOC547349	0.00880009	1.52481	CDS 1	10
8	96704007	96704307	9.67042e+07	Mt1	1.43671e-17	1.52441	Intron 2	36
11	35621893	35622119	3.5622e+07	Rars	0.00494874	1.52373	Intron 6	24683
2	156188020	156188320	1.56188e+08	Cnbd2	6.14395e-07	1.51959	Intron 18	49829
12	31764077	31764180	31764129	Fam110c	0.0133846	1.50618	Promoter	432
16	3.37424e+07	3.37427e+07	33742505	Heg1	0.00653392	1.50618	Intergenic	?
6	91435318	91435465	91435392	Tmem43	0.00694105	1.50013	Intron 6	4461
7	150248401	150248583	1.50248e+08	Cd81	2.97e-09	1.49655	Promoter	29
5	1.37815e+08	1.37815e+08	137815177	Ephb4	0.00201626	1.49006	CDS 33	23449
19	4040291	4040591	4.04044e+06	Gstp2	6.6628e-12	1.48417	Intron 2	1635
15	103182386	103182686	1.03183e+08	Itga5	0.00131445	1.48278	Intron 28	14564
17	56753742	56754042	5.67539e+07	Rpl36	3.13669e-07	1.48049	Promoter	975
15	96523719	96523821	9.65238e+07	Slc38a2	0.00659702	1.47501	Promoter	94
X	91782222	91782391	91782307	Maged1	0.00095496	1.47095	Promoter	38
15	1.0502e+07	1.05023e+07	10502172	Rai14	0.00184624	1.47079	3' UTR	144830
12	111868960	111869092	1.11869e+08	Dync1h1	0.000794133	1.46667	Intron 126	57702
5	1.36192e+08	1.36192e+08	136191862	Por	2.11143e-08	1.46629	Intron 4	26662
2	163464911	163465097	1.63465e+08	Serinc3	0.00816971	1.46399	Intron 2	19556
8	67073636	67073936	6.70738e+07	Cpe	0.00745427	1.46182	Intron 4	97967
15	96528342	96528527	96528435	Slc38a2	0.00176791	1.46031	Promoter	94
12	111867124	111867309	111867217	Dync1h1	0.00127241	1.45623	Intron 126	57702
2	166890940	166891040	1.66891e+08	1500012F01Rik	9.72e-09	1.45169	Intron 8	2506
4	146596906	146597073	146596990	Gm13152	7.75e-10	1.44504	Intron 2	44077
2	7.10847e+07	7.1085e+07	71084803	Dync1i2	0.00889003	1.43916	Intron 12	34989
9	64060323	64060623	6.40605e+07	Map2k1	0.000124735	1.43831	Intron 2	66803
X	151647857	151648157	1.51648e+08	Sat1	6.9855e-09	1.43732	Intron 2	2706
2	35150426	35150644	3.51505e+07	Gsn	9.42e-05	1.43695	Intron 22	42441
11	2.88262e+07	2.88265e+07	28826399	Efemp1	0.000881822	1.43607	3' UTR	73143
10	1.11434e+08	1.11434e+08	111434126	Glipr1	3.87875e-12	1.43239	CDS 11	0
4	5.79072e+07	5.79075e+07	57907335	Akap2	0.00663969	1.42038	CDS 5	47627
15	96521733	96521929	9.65218e+07	Slc38a2	0.0101839	1.41473	Promoter	94
19	5752031	5752157	5.75209e+06	Ltbp3	0.000517591	1.41332	Intron 34	11127
X	1.2184e+07	1.21843e+07	12184136	Atp6ap2	6.63767e-05	1.41291	CDS 13	19181
2	3.07461e+07	3.07464e+07	30746292	Ptges	0.00166395	1.41259	3' UTR	12051
12	111896561	111896834	111896698	Dync1h1	0.000162682	1.41123	Intron 126	57702
16	14472865	14473134	14473000	Abcc1	0.000312313	1.40601	Intron 60	111214
4	146595892	146596109	146596001	Gm13152	1.74e-06	1.40231	Intron 2	44077
5	3.01211e+07	3.01214e+07	30121259	Mir6362	0.00523787	1.40001	Non-coding	5646
17	4.37488e+07	4.37491e+07	43748982	Pla2g7	5.93817e-05	1.39832	CDS 23	43399
2	83636276	83636408	8.36363e+07	Itgav	0.00292097	1.39604	Intron 50	71722
9	54620618	54620918	5.46208e+07	Crabp1	0.00025621	1.39454	CDS 5	8085
11	35646682	35646853	35646768	Rars	0.000214036	1.38753	Intron 6	24683
1	193897838	193898138	1.93898e+08	Traf5	1.10976e-18	1.3737	5' UTR	18150
5	13601087	13601387	1.36012e+07	Sema3a	0.0016987	1.37368	Intron 22	166450
19	61006681	61006981	6.10068e+07	Grk5	8.40387e-11	1.36915	Intron 2	41102
9	56108268	56108423	56108346	Peak1	0.00826003	1.36884	Intron 2	194035
15	77604322	77604622	7.76045e+07	Myh9	6.37001e-09	1.36769	Intron 34	68669
2	1.03294e+08	1.03295e+08	103294508	Cat	0.00107106	1.36476	3' UTR	30657
3	108240342	108240642	1.0824e+08	Sars	2.37347e-07	1.36425	Intron 10	15749
12	40929766	40930066	4.09299e+07	Ifrd1	5.30209e-13	1.36304	Intron 2	19684
6	1.30009e+08	1.3001e+08	130009646	Klra22	0.00233573	1.36148	Intron 2	336588
7	52756885	52757185	5.2757e+07	Nucb1	0.000252526	1.35735	Intron 20	8672
5	9.15772e+07	9.15775e+07	91577317	Areg	2.75049e-06	1.35409	3' UTR	8584
10	2.43177e+07	2.4318e+07	24317806	Ctgf	3.51432e-11	1.35298	CDS 9	1878
5	54047725	54048025	5.40479e+07	Rbpj	1.80205e-07	1.35211	3' UTR	100144
5	1.36211e+08	1.36211e+08	136210938	Mir7034	2.09004e-05	1.35138	Promoter	576
19	4.0324e+07	4.03243e+07	40324173	Pdlim1	6.47661e-06	1.35097	Intron 10	21881
6	8.29855e+07	8.29858e+07	82985668	Loxl3	0.00024312	1.34827	CDS 3	1356
12	81282356	81282545	81282451	Actn1	0.00174636	1.34728	Promoter	139
6	86698794	86699094	8.66989e+07	Anxa4	5.88085e-06	1.3447	Intron 10	44581
15	80085881	80086181	8.0086e+07	Atf4	9.8908e-12	1.33789	5' UTR	276
19	4035405	4035705	4.03556e+06	Gstp1	3.36545e-12	1.33432	Intron 2	2221
6	83000897	83001197	8.3001e+07	Htra2	4.50572e-05	1.33181	3' UTR	3283
14	66929073	66929373	6.69292e+07	Trim35	0.00126393	1.33069	3' UTR	12406
15	77605513	77605774	77605644	Myh9	1.28e-05	1.32797	Promoter	3
15	74827970	74828130	7.48281e+07	Ly6a	1.57e-05	1.32649	Promoter	360
17	43725464	43725764	4.37256e+07	1700071M16Rik	0.00618477	1.32382	Non-coding	2751
15	98554794	98555094	9.85549e+07	Fkbp11	1.8761e-06	1.31869	Intron 2	3562
6	130003001	130003127	1.30003e+08	Klra22	9.75e-05	1.31638	Intron 6	318511
9	62290019	62290319	6.22902e+07	Coro2b	2.6297e-10	1.31286	Intron 18	94606
9	4.30473e+07	4.30476e+07	43047474	Oaf	0.00115878	1.31261	CDS 7	364
5	30121640	30121747	30121694	Mir6362	5.07e-05	1.30961	Non-coding	6089
12	81305957	81306152	81306055	Actn1	0.000973761	1.30642	Promoter	139
12	111856537	111856640	111856589	Dync1h1	0.00217875	1.30559	Intron 126	57702
9	7.85628e+07	7.85631e+07	78562906	Cd109	0.00120094	1.30498	CDS 65	99352
1	165191980	165192164	1.65192e+08	Prrx1	0.00098166	1.30371	Promoter	873
14	55050486	55050786	5.50506e+07	Mmp14	2.20116e-10	1.30185	Intergenic	?
4	1.34795e+08	1.34795e+08	134794862	Clic4	0.00818561	1.30146	Intron 10	33749
5	74987808	74988003	74987906	Fip1l1	2.61e-07	1.29686	Intron 10	6534
9	21810914	21811214	2.18111e+07	Prkcsh	0.000167614	1.29667	Intron 12	3509
X	35784994	35785294	3.57851e+07	Lamp2	0.00423019	1.29626	Intron 10	24379
11	55215392	55215648	5.52155e+07	Sparc	0.00664797	1.29531	Intron 8	17935
7	29110931	29111231	2.91111e+07	Supt5	1.61085e-05	1.29446	CDS 39	12568
10	82344463	82344763	8.23446e+07	Txnrd1	0.000329783	1.34377	Intron 14	22524
14	63754451	63754617	6.37545e+07	Ctsb	0.00151697	1.34228	Intron 8	13152
5	108552295	108552595	1.08552e+08	Tmed5	2.62564e-06	1.33493	3' UTR	8980
5	5.73638e+06	5.73668e+06	5736533	Steap1	2.39776e-06	1.33381	Intron 2	12641
7	148588649	148588887	1.48589e+08	Taldo1	8.8e-09	1.32758	Promoter	17
9	7.53472e+07	7.53475e+07	75347365	Tmod3	7.63374e-05	1.32591	3' UTR	60051
14	63752762	63752958	6.37529e+07	Ctsb	0.000259657	1.32314	Intron 8	13152
15	27524222	27524522	2.75244e+07	Ank	4.95511e-07	1.3217	3' UTR	127877
7	2.65734e+07	2.65737e+07	26573600	Axl	7.32139e-16	1.32138	CDS 35	0
10	58810933	58811163	5.8811e+07	P4ha1	0.000104709	1.31843	Intron 10	20367
17	5.65588e+07	5.65591e+07	56558912	Mir6977	0.0108161	1.3159	Promoter	-500
15	99609369	99609669	9.96095e+07	Lima1	0.0119414	1.31531	3' UTR	95971
8	93410435	93410735	9.34106e+07	Chd9	0.0120974	1.31379	5' UTR	57738
14	63757194	63757398	6.37573e+07	Ctsb	0.000164883	1.31358	Intron 8	13152
2	152655372	152655672	1.52656e+08	Bcl2l1	0.00098642	1.30743	Intron 4	1546
17	56755558	56755711	56755635	Lonp1	0.000427154	1.30455	Intron 34	3650
16	2.31134e+07	2.31137e+07	23113535	Eif4a2	0.00250794	1.30394	3' UTR	5652
18	3.04316e+07	3.04319e+07	30431773	Pik3c3	1.22221e-41	1.30374	Intergenic	?
1	58812644	58812944	5.88128e+07	Cflar	0.00958436	1.3029	3' UTR	42199
11	94924374	94924674	9.49245e+07	Itga3	0.00063928	1.30186	3' UTR	30890
19	5.75808e+06	5.75838e+06	5758234	Scyl1	9.43019e-09	1.30081	3' UTR	12886
7	5.20681e+07	5.20684e+07	52068253	Atf5	2.65958e-15	1.2976	CDS 1	2319
17	29236841	29237141	2.9237e+07	Cdkn1a	0.000530594	1.29493	CDS 5	8368
2	22868729	22868906	22868818	Abi1	0.00982508	1.29422	Intron 20	26856
12	111893629	111893863	1.11894e+08	Dync1h1	0.0104189	1.29009	Intron 126	57702
4	57905747	57905909	5.79058e+07	Akap2	0.00102603	1.28972	CDS 7	47627
2	83644798	83644933	83644866	Itgav	0.00735946	1.2894	Intron 50	71722
11	55212056	55212270	5.52122e+07	Sparc	1.29e-14	1.28724	Intron 8	17935
19	61005764	61006025	61005895	Grk5	8.09e-08	1.28366	Intron 2	41101
12	81297927	81298061	8.1298e+07	Actn1	8.13e-06	1.2823	Promoter	139
6	82999184	82999348	8.29993e+07	Loxl3	0.00840487	1.27921	Intron 18	15264
8	3.52333e+07	3.52336e+07	35233496	Tmem66	2.53689e-05	1.27858	CDS 11	15542
4	106851322	106851622	1.06851e+08	Tmem59	6.37054e-05	1.27425	CDS 15	21750
14	6167241	6167541	6.16739e+06	LOC100861615	0.00264699	1.2667	3' UTR	506525
14	5.73389e+06	5.73419e+06	5734043	Gm3500	0.0068538	1.26526	5' UTR	2851
19	5450111	5450411	5.45026e+06	Fosl1	1.02094e-06	1.26285	Intron 4	2425
11	94918028	94918225	94918127	Itga3	4.44e-05	1.26149	Promoter	57
14	7.51453e+07	7.51456e+07	75145434	Esd	2.5478e-07	1.26096	Intron 16	13177
6	29411256	29411556	2.94114e+07	Flnc	0.00701939	1.2603	Intron 80	23147
15	77626396	77626567	77626482	Myh9	4.98e-10	1.26011	Promoter	3
15	77602263	77602554	77602409	Myh9	6.42e-08	1.25869	Promoter	3
3	87752583	87752883	8.77527e+07	Crabp2	1.75056e-09	1.2564	Intron 2	11
4	146598547	146598730	146598639	Gm13152	0.00097304	1.2564	Intron 2	44077
X	91787240	91787376	9.17873e+07	Maged1	0.0123267	1.25621	Promoter	38
12	111897307	111897484	111897396	Dync1h1	0.00277802	1.25411	Intron 126	57702
6	15750235	15750344	15750290	Mdfic	0.00462924	1.25193	3' UTR	79574
6	1.25422e+08	1.25423e+08	125422515	Cd9	2.43857e-05	1.24968	Intron 14	22178
7	17383087	17383387	1.73832e+07	Slc1a5	4.33616e-05	1.24573	CDS 1	25
15	77620305	77620458	77620382	Myh9	0.000450603	1.24423	Promoter	3
15	77607331	77607490	77607411	Myh9	2.03e-08	1.24412	Promoter	3
11	101320243	101320543	1.0132e+08	Vat1	3.67306e-18	1.24373	3' UTR	6862
X	91780825	91781045	9.17809e+07	Maged1	0.000658679	1.24166	Promoter	38
10	120832305	120832605	1.20832e+08	Gns	0.00104576	1.23827	3' UTR	30258
8	28225737	28225912	28225825	Gpr124	0.000152203	1.23686	Intron 18	27452
8	96703025	96703293	9.67032e+07	Mt1	0.000169181	1.23017	Promoter	36
12	86097669	86097969	8.60978e+07	Npc2	0.0103072	1.22871	Intron 2	15852
6	5.26926e+07	5.26929e+07	52692746	Tax1bp1	0.00192766	1.22816	CDS 19	28970
4	140266193	140266493	1.40266e+08	Rcc2	5.40415e-06	1.22788	Intron 8	8868
6	29406300	29406549	29406425	Flnc	0.00116208	1.22577	Intron 94	27547
10	53019476	53019776	5.30196e+07	Cep85l	0.00619149	1.22558	Intron 14	79832
7	150754845	150755070	150754958	Cars	0.00311687	1.22384	Intron 20	30105
6	122266078	122266208	1.22266e+08	M6pr	0.000272759	1.22049	Intron 12	7050
4	145691844	145691982	1.45692e+08	Gm13247	0.000838768	1.21851	5' UTR	5340
17	7.87751e+07	7.87754e+07	78775238	Crim1	2.75781e-13	1.21613	3' UTR	175473
9	3.74645e+07	3.74648e+07	37464647	Tbrg1	0.00108195	1.21236	Intron 2	7787
17	21698461	21698761	2.16986e+07	Zfp	0.000598418	1.20986	CDS 9	25775
5	136206970	136207099	136207035	Por	0.0130331	1.2085	Intron 4	26684
15	76183218	76183518	7.61834e+07	Maf1	0.0114576	1.20673	Intron 10	1558
4	139028926	139029226	1.39029e+08	Ubr4	0.00996623	1.2058	CDS 191	92422
9	72559908	72560208	7.25601e+07	Nedd4	0.0015315	1.20572	Intron 18	49826
6	119876345	119876645	1.19876e+08	Wnk1	4.00605e-05	1.20548	CDS 1	111977
11	98047233	98047533	9.80474e+07	Med1	0.000901928	1.20484	Intron 30	7152
1	43180129	43180429	4.31803e+07	Fhl2	0.00131761	1.20464	Intron 2	40266
15	57710050	57710181	57710116	Derl1	0.000346855	1.2042	Intron 8	13793
1	58813708	58813977	58813843	Cflar	2.22e-06	1.20311	3' UTR	42199
3	101398940	101399070	1.01399e+08	Atp1a1	0.00250797	1.19849	Promoter	151
7	148588033	148588267	1.48588e+08	Taldo1	2.04e-06	1.19819	Promoter	17
16	33919957	33920257	3.39201e+07	Itgb5	3.50842e-05	1.19388	Intron 20	90127
10	57885990	57886290	5.78861e+07	Lims1	4.57741e-05	1.19263	3' UTR	99770
10	60562134	60562434	6.05623e+07	Sgpl1	0.00361401	1.19006	3' UTR	48080
15	77603708	77603937	77603823	Myh9	1.15e-06	1.18937	Promoter	3
13	24897658	24897958	2.48978e+07	BC005537	0.0135462	1.187	Intron 6	4216
4	1.50242e+08	1.50242e+08	150241694	Errfi1	3.80597e-06	1.18455	CDS 7	11233
5	13565759	13566016	13565888	Sema3a	0.00586607	1.17626	Intron 6	54343
7	2.57548e+07	2.57551e+07	25754915	Rabac1	3.71633e-07	1.17602	Intron 2	2710
12	81293361	81293513	8.12934e+07	Actn1	5.62e-05	1.17302	Promoter	139
3	108232164	108232429	108232297	Sars	0.00398328	1.17267	Promoter	29
4	86304435	86304735	8.63046e+07	Plin2	4.93285e-05	1.17103	Intron 4	11289
14	75142995	75143223	7.51431e+07	Esd	3.69e-08	1.17076	Intron 8	8869
4	139045087	139045244	139045166	Ubr4	0.00014099	1.17013	CDS 211	108513
14	3052051	3052351	3.0522e+06	Gm2897	1.02267e-06	1.1692	5' UTR	2577
1	136307076	136307187	136307132	Cyb5r1	0.0012347	1.16656	Promoter	336
14	27466406	27466569	27466488	Arf4	0.0127053	1.1639	Promoter	0
14	75149458	75149723	75149591	Esd	1.25e-16	1.16207	Intron 8	8869
11	94907771	94907962	94907867	Itga3	7.03e-05	1.15759	Promoter	57
4	106865911	106866030	106865971	Tmem59	3.48e-07	1.15733	Promoter	166
15	85268539	85268660	85268600	Atxn10	0.00352135	1.15452	Promoter	0
8	26678678	26678811	26678745	Fgfr1	0.004609	1.14718	Intron 26	51963
8	67076262	67076421	67076342	Cpe	0.000105022	1.14666	Promoter	3
9	56107629	56107768	56107699	Peak1	0.00332581	1.14388	Intron 2	194035
5	13451127	13451267	1.34512e+07	Sema3a	0.00688946	1.13441	Intron 6	54343
7	29103981	29104116	29104049	Supt5	0.0133829	1.13377	CDS 39	12568
18	38620206	38620345	38620276	Ndfip1	2.28e-05	1.13334	Intron 14	41546
18	35101522	35101797	35101660	Hspa9	0.00913992	1.13291	Promoter	0
5	139462176	139462337	139462257	Pdgfa	0.00696667	1.13153	Intron 6	8571
15	77672402	77672611	77672507	Myh9	0.00044563	1.13001	Promoter	3
14	31373780	31373930	3.13739e+07	Tkt	0.0118404	1.1273	Promoter	18
6	125444601	125444837	1.25445e+08	Cd9	7.08e-13	1.12465	Promoter	0
1	43188505	43188667	4.31886e+07	Fhl2	0.00134642	1.12402	Intron 2	40266
12	111880229	111880379	1.1188e+08	Dync1h1	0.0106873	1.12402	Intron 126	57702
16	10288154	10288272	1.02882e+07	Emp2	0.00426776	1.12096	Intron 6	25790
4	86306004	86306235	86306120	Plin2	0.000318328	1.11878	Intron 8	7798
12	81277150	81277341	81277246	Actn1	0.000360785	1.11577	Promoter	139
15	96522752	96522909	96522831	Slc38a2	0.000627008	1.11526	Promoter	94
12	81272682	81272929	81272806	Actn1	5.5e-05	1.11498	Promoter	139
X	12193318	12193582	1.21935e+07	Atp6ap2	0.00135644	1.11452	CDS 13	19181
7	106631082	106631302	1.06631e+08	Rps3	9.85e-41	1.11232	Promoter	918
15	102043682	102043830	1.02044e+08	Zfp740	9.02e-05	1.11187	Intergenic	?
11	50044220	50044386	5.00443e+07	Mgat4b	0.00385307	1.11116	Intron 4	5383
18	35098209	35098454	35098332	Hspa9	0.00293489	1.1079	Promoter	0
7	5044455	5044583	5.04452e+06	Epn1	0.00142216	1.10782	Intron 8	12618
15	77611546	77611724	7.76116e+07	Myh9	0.00349534	1.10527	Promoter	3
3	101390064	101390296	1.0139e+08	Atp1a1	0.00127325	1.10367	Promoter	151
12	81275074	81275265	81275170	Actn1	0.00584413	1.10351	Promoter	139
8	124412228	124412360	1.24412e+08	Slc7a5	0.00928794	1.10264	Intron 16	19227
3	101380263	101380502	101380383	Atp1a1	1.13e-07	1.10257	Promoter	151
9	35021531	35021678	35021605	Srpr	0.00063412	1.09912	Intron 16	2743
6	82999482	82999646	8.29996e+07	Loxl3	0.00115927	1.09912	Intron 18	15264
3	138118056	138118247	138118152	Adh5	4.04e-07	1.09466	Intron 16	17481
9	59163450	59163716	5.91636e+07	Adpgk	0.0117875	1.09252	CDS 13	23433
8	113565389	113565599	1.13565e+08	Aars	2.36e-06	1.09251	Intron 8	6758
18	66151176	66151346	6.61513e+07	Lman1	0.00949412	1.09248	Intron 12	10944
14	69861269	69861551	6.98614e+07	Slc25a37	0.000396391	1.09204	3' UTR	41610
14	31382166	31382392	3.13823e+07	Tkt	7.87e-05	1.09098	Promoter	18
15	77613825	77614013	7.76139e+07	Myh9	0.00777352	1.08872	Promoter	3
14	63756877	63757015	6.37569e+07	Ctsb	3.38e-07	1.08854	Intron 8	13152
9	72586853	72587003	7.25869e+07	Nedd4	0.0111538	1.08823	Promoter	75
4	123027391	123027500	123027446	Macf1	0.00166018	1.08163	Intron 22	313653
15	102156845	102157021	1.02157e+08	Pfdn5	0.0126979	1.07987	Promoter	298
13	56727036	56727171	56727104	Tgfbi	0.00795683	1.07119	Intron 22	22468
18	46745812	46745952	4.67459e+07	Tmed7	0.000564244	1.07108	Intron 4	4013
12	81285802	81285940	8.12859e+07	Actn1	0.00355978	1.06995	Promoter	139
7	148587489	148587712	148587601	Taldo1	0.0099868	1.06969	Promoter	17
7	52070424	52070649	52070537	Atf5	0.00385338	1.06936	Promoter	-791
11	75322278	75322486	7.53224e+07	Prpf8	0.00519659	1.06814	Intron 82	21999
7	133643656	133643801	133643729	Atxn2l	0.0108164	1.06599	Intron 36	3016
2	29871458	29871625	29871542	Sptan1	0.00255843	1.06192	Intron 78	51642
15	77594731	77594921	7.75948e+07	Myh9	1.33e-05	1.06127	Promoter	3
14	70705810	70705973	70705892	Slc39a14	0.000176278	1.06038	3' UTR	45259
5	136210494	136210601	136210548	Por	0.00512636	1.06009	Intron 4	26684
7	137873044	137873294	1.37873e+08	Tacc2	0.00250497	1.05906	CDS 13	152046
15	77792282	77792419	77792351	Eif3d	0.0139228	1.05752	Intron 4	10968
12	40942782	40942926	4.09429e+07	Ifrd1	0.00873551	1.05468	Intron 2	19684
8	113573605	113573834	113573720	Aars	0.0131296	1.05423	Intron 8	6758
11	94908243	94908414	94908329	Itga3	0.00742281	1.05378	Promoter	57
3	108238811	108238924	108238868	Sars	2.82e-05	1.0516	Promoter	29
7	16531188	16531330	1.65313e+07	Gltscr2	0.00151337	1.05108	Promoter	37
5	100821437	100821628	100821533	Sec31a	0.000305281	1.05077	Intron 2	53985
7	121359984	121360145	121360065	Copb1	0.0112123	1.0503	Intron 4	38050
7	117189682	117189797	117189740	Ipo7	0.00010099	1.04869	Intron 6	11281
8	11219089	11219198	11219144	Col4a1	9.61e-05	1.04698	CDS 37	93629
9	72589444	72589546	7.25895e+07	Nedd4	0.00300371	1.04513	Promoter	75
15	77594227	77594499	7.75944e+07	Myh9	0.0082439	1.04322	Promoter	3
18	35099850	35100040	3.50999e+07	Hspa9	0.00107428	1.04053	Promoter	0
14	31381355	31381602	31381479	Tkt	5.42e-06	1.03987	Promoter	18
X	20249568	20249688	2.02496e+07	Uba1	0.014325	1.03808	Intron 50	23562
14	8739672	8739883	8739778	Flnb	0.00318219	1.0361	Intron 88	127842
13	89819434	89819534	8.98195e+07	Vcan	0.0121218	1.03137	CDS 9	62584
10	82347241	82347358	82347300	Txnrd1	5.16e-06	1.02623	Intron 22	51004
14	31362335	31362607	3.13625e+07	Tkt	1.75e-13	1.02582	Promoter	18
2	71678629	71678755	7.16787e+07	Itga6	0.00223451	1.02242	Intron 28	53633
5	122921184	122921308	1.22921e+08	Atp2a2	0.00641159	1.01927	Intron 4	44789
7	133700697	133700838	133700768	Eif3c	2.83e-06	1.01899	Promoter	132
9	44197319	44197572	44197446	Hyou1	2.46e-06	1.01844	Intron 46	9746
9	72580409	72580515	7.25805e+07	Nedd4	0.00446481	1.01795	Promoter	75
7	133768877	133769054	133768966	Nupr1	0.000159963	1.01667	Promoter	384
15	85292718	85292947	85292833	Atxn10	0.011331	1.01626	Promoter	0
14	31383149	31383352	31383251	Tkt	2.9e-06	1.01602	Promoter	18
15	77597896	77598159	77598028	Myh9	0.0002969	1.01504	Promoter	3
9	108239898	108240193	108240046	Rhoa	4.16e-16	1.20471	Promoter	174
5	136209912	136210172	1.3621e+08	Por	0.00725646	1.20258	Intron 4	26684
18	64660961	64661143	6.46611e+07	Nars	0.00568181	1.20204	Intron 6	14619
6	29398850	29398990	2.93989e+07	Flnc	0.00490509	1.20077	Intron 94	27547
7	133768409	133768609	1.33769e+08	Nupr1	8.46e-05	1.20073	Promoter	384
18	42377129	42377278	42377204	Lars	0.00890786	1.20063	Intron 60	9353
3	101392939	101393084	101393012	Atp1a1	0.013762	1.19813	Promoter	151
7	148346233	148346509	1.48346e+08	Rnh1	7.79e-07	1.19703	Intron 8	9516
6	125414418	125414571	125414495	Cd9	9.41e-09	1.19414	Promoter	0
15	101978287	101978433	1.01978e+08	Igfbp6	0.00957958	1.19218	Promoter	285
14	8724599	8724828	8724714	Flnb	0.00732461	1.19093	Intron 88	127842
6	29410700	29410929	29410815	Flnc	0.0083283	1.19053	Intron 94	27547
14	31378684	31378900	3.13788e+07	Tkt	0.000758426	1.20727	Promoter	18
6	29405367	29405573	2.94055e+07	Flnc	0.00398051	1.20682	Intron 94	27547
5	76637768	76638068	7.66379e+07	Tmem165	0.0028647	1.2052	3' UTR	24863
8	35870560	35870721	35870641	Dusp4	3.78e-08	1.20402	Promoter	0
9	72510229	72510441	7.25103e+07	Nedd4	0.00147081	1.20317	Promoter	75
3	108247921	108248149	1.08248e+08	Sars	2.73e-07	1.20127	Promoter	29
5	77391459	77391587	7.73915e+07	Paics	3.55e-05	1.19451	Intron 8	9685
11	94923201	94923427	9.49233e+07	Itga3	0.00504611	1.19392	Promoter	57
11	69462312	69462474	6.94624e+07	Fxr2	0.00465341	1.19328	CDS 15	15839
3	101408336	101408480	1.01408e+08	Atp1a1	0.00383112	1.19328	Promoter	151
6	127912748	127912945	127912847	Tspan9	0.00920655	1.19212	3' UTR	180652
15	101915120	101915277	101915199	Eif4b	0.000347728	1.19135	Intron 8	10916
1	40053879	40054022	40053951	Map4k4	0.00523175	1.19104	CDS 49	113628
11	98909533	98909761	9.89096e+07	Igfbp4	0.00443097	1.19072	Promoter	0
15	77597152	77597382	7.75973e+07	Myh9	0.000706481	1.18928	Promoter	3
9	72591353	72591509	7.25914e+07	Nedd4	0.00119403	1.18628	Promoter	75
3	101395269	101395443	1.01395e+08	Atp1a1	2.49e-08	1.18405	Promoter	151
2	29850918	29851135	29851027	Sptan1	0.00124604	1.1838	Intron 78	51642
6	29404271	29404464	29404368	Flnc	1.19e-05	1.18312	Intron 94	27547
12	78513705	78513953	7.85138e+07	Fut8	0.00077673	1.18209	Intron 18	174614
6	125412103	125412294	125412199	Cd9	0.00107943	1.18182	Promoter	0
3	98143679	98143920	98143800	Phgdh	3.47e-14	1.18161	Promoter	0
7	148348963	148349235	1.48349e+08	Rnh1	0.000858433	1.21922	Intron 8	9516
14	21829266	21829388	2.18293e+07	Vcl	0.00141327	1.21831	Intron 38	99748
6	146954375	146954520	146954448	Ppfibp1	0.00521217	1.21528	Intron 46	137032
7	3290630	3290743	3290687	Myadm	0.000655965	1.21112	CDS 5	7689
9	98488470	98488734	9.84886e+07	Copb2	5.89e-09	1.21102	Intron 16	13235
14	31386528	31386783	31386656	Tkt	8.83e-12	1.209	Promoter	18
18	35107576	35107737	35107657	Hspa9	0.00517804	1.20772	Promoter	0
11	29633639	29633905	2.96338e+07	Rtn4	0.00486244	1.20692	Promoter	64
13	24901765	24901922	24901844	BC005537	0.00878407	1.20605	Promoter	693
5	54037118	54037308	5.40372e+07	Rbpj	0.0127052	1.20477	Intron 10	90100
13	5868274	5868374	5.86832e+06	Klf6	0.0129785	1.20415	3' UTR	7870
19	38005483	38005612	38005548	Myof	2.15e-05	1.20345	Intron 8	139653
15	79192158	79192353	79192256	Tmem184b	2.25e-05	1.2023	3' UTR	40997
12	8778206	8778471	8778339	Sdc1	2.34e-11	1.20192	Promoter	4
19	40345845	40346062	40345954	Pdlim1	2.03e-05	1.19973	Promoter	49
14	27466154	27466279	27466217	Arf4	1.01e-06	1.19942	Promoter	0
5	136207439	136207567	1.36208e+08	Por	0.00647881	1.19871	Intron 4	26684
9	72582821	72583098	72582960	Nedd4	2.65e-07	1.1974	Promoter	75
11	72254879	72255094	72254987	Mybbp1a	5.61e-07	1.19323	Promoter	0
6	55026956	55027101	55027029	Gars	2.77e-05	1.19261	Promoter	20
9	64574439	64574636	64574538	Rab11a	0.00199065	1.1915	Intron 6	10928
15	96521549	96521683	9.65216e+07	Slc38a2	1.03e-07	1.1915	Promoter	94
8	19993238	19993338	1.99933e+07	2610005L07Rik	0.013967	1.19111	Non-coding	27055
1	51359519	51359716	51359618	9330175M20Rik	6.07e-09	1.19091	Non-coding	43905
3	108231532	108231693	108231613	Sars	0.0119298	1.19046	Promoter	29
6	29306476	29306771	29306624	Calu	2.63e-12	1.18919	Intron 8	17882
11	94918406	94918561	94918484	Itga3	3.48e-08	1.18728	Promoter	57
1	187223106	187223265	187223186	Eprs	0.00716648	1.18648	Intron 62	64900
2	84903375	84903531	8.49035e+07	Tnks1bp1	0.000944531	1.18549	CDS 11	12758
11	75308742	75308930	7.53088e+07	Prpf8	0.00344848	1.18494	Intron 82	21999
6	55025380	55025530	5.50255e+07	Gars	0.00272882	1.17646	Promoter	20
19	38025923	38026093	3.8026e+07	Myof	0.000130444	1.17635	Intron 8	139653
4	134781948	134782106	1.34782e+08	Clic4	0.00282173	1.17633	Intron 8	46570
5	13581005	13581173	1.35811e+07	Sema3a	0.000266042	1.27625	Intron 6	54343
1	78701816	78701973	78701895	Acsl3	0.00758804	1.27606	Intron 28	47416
7	52071820	52071954	5.20719e+07	Atf5	2.66e-06	1.27602	Promoter	-791
8	86096135	86096253	8.60962e+07	Tecr	0.00322374	1.27582	Intron 6	22155
8	113576320	113576424	1.13576e+08	Aars	0.0130946	1.27561	Intron 8	6758
6	125412352	125412514	1.25412e+08	Cd9	2.52e-16	1.27332	Promoter	0
5	125935035	125935328	125935182	Bri3bp	0.00553551	1.27141	CDS 5	13097
15	88987829	88988003	8.89879e+07	Plxnb2	0.000233542	1.27049	Intron 8	16390
18	38404835	38405050	38404943	1700086O06Rik	2.05e-06	1.26865	Non-coding	4822
3	104594812	104595002	1.04595e+08	Rhoc	4.36e-06	1.2678	Intron 8	3873
11	75315278	75315457	75315368	Prpf8	0.0138665	1.26658	Intron 82	21999
6	55010909	55011118	55011014	Gars	4.54e-05	1.26614	Promoter	20
X	71486733	71486926	71486830	Flna	0.000749386	1.26516	Promoter	68
9	98477385	98477534	98477460	Copb2	0.00947397	1.2651	Intron 16	13235
7	52754104	52754303	52754204	Nucb1	0.000136281	1.26304	Intron 20	8672
8	113337526	113337764	1.13338e+08	Sf3b3	3.37e-05	1.26271	Intron 8	32944
2	29872722	29872840	2.98728e+07	Sptan1	0.00935712	1.26127	Intron 78	51642
15	57707060	57707160	5.77071e+07	Derl1	0.00369974	1.25854	Intron 8	13793
7	25164162	25164317	25164240	Kcnn4	0.00182498	1.25584	Intron 8	8880
18	35113833	35114056	35113945	Hspa9	0.000826468	1.25498	Promoter	0
1	74334948	74335230	7.43351e+07	Pnkd	0.00606161	1.25139	Intron 4	3255
7	26572320	26572586	2.65725e+07	Axl	9.36e-05	1.24901	Promoter	0
10	128349741	128349946	128349844	Cd63	0.00340264	1.24901	Intron 6	2542
4	101330779	101330893	1.01331e+08	Leprot	1.15e-05	1.24828	3' UTR	10844
5	97240075	97240211	9.72401e+07	Anxa3	0.00241853	1.24442	Intron 6	17671
6	29316043	29316265	2.93162e+07	Calu	9.51e-05	1.24383	Intron 8	17882
13	24894219	24894335	2.48943e+07	BC005537	0.000371282	1.23931	Promoter	693
9	72590398	72590631	72590515	Nedd4	0.000118883	1.23902	Promoter	75
15	85189891	85190113	8.519e+07	Atxn10	1.13e-05	1.23868	Promoter	0
19	8985531	8985672	8985602	Ganab	0.00389448	1.23798	Intron 8	6839
7	17381120	17381330	1.73812e+07	Slc1a5	0.00046088	1.23728	Promoter	25
3	126543078	126543282	1.26543e+08	Camk2d	0.00219705	1.23615	CDS 33	243187
9	55995205	55995399	5.59953e+07	Tspan3	1.04e-05	1.23457	Intron 12	13485
12	112683948	112684156	1.12684e+08	Tnfaip2	0.00343182	1.23418	Intron 4	2289
9	77830970	77831126	7.7831e+07	Elovl5	0.0117876	1.23392	3' UTR	65798
6	29322476	29322731	29322604	Calu	0.000868887	1.23298	Intron 8	17882
14	75140974	75141138	7.51411e+07	Esd	3.9e-07	1.23277	Intron 8	8869
2	29868972	29869080	2.9869e+07	Sptan1	0.00396496	1.23031	Intron 78	51642
7	25250153	25250253	2.52502e+07	Plaur	0.000466167	1.22521	Intron 10	10080
9	72572832	72572947	72572890	Nedd4	0.000512122	1.21996	Promoter	75
7	133644252	133644383	133644318	Atxn2l	0.000395338	1.21996	Intron 36	3016
1	52242473	52242749	5.22426e+07	Gls	1.52e-06	1.21847	Intron 8	47460
17	35149039	35149195	3.51491e+07	Vars	0.00968712	1.21742	Promoter	-511
5	116858652	116858893	116858773	Hspb8	0.000689084	1.21482	3' UTR	13981
6	34707993	34708167	3.47081e+07	Cald1	3.08e-05	1.21316	Intron 6	36167
7	121359248	121359473	121359361	Copb1	0.0121923	1.21158	Intron 4	38050
6	55023315	55023470	55023393	Gars	0.00505591	1.21127	Promoter	20
15	101912411	101912615	1.01913e+08	Eif4b	2.02e-14	1.21084	Intron 8	10916
7	106630203	106630392	106630298	Rps3	2.32e-07	1.21076	Promoter	918
15	11320822	11320976	1.13209e+07	Tars	0.00107772	1.21006	Intron 28	7296
9	55892966	55893163	55893065	Rcn2	0.00637612	1.20954	Intron 6	3314
11	30018316	30018509	30018413	Sptbn1	0.00712713	1.20568	Intron 24	101264
8	73420038	73420276	7.34202e+07	Rpl18a	3.79e-20	1.20472	Intron 8	1063
3	121969250	121969360	1.21969e+08	Gclm	0.0123587	1.20346	Intron 4	11173
14	8778313	8778591	8.77845e+06	Flnb	3.9e-07	1.20197	Intron 88	127842
6	29316924	29317031	29316978	Calu	0.000232358	1.20134	Intron 8	17882
16	58465473	58465612	58465543	Dcbld2	1.52e-05	1.20134	CDS 31	56825
13	116166	116403	116285	Hmgcs1	1.51e-06	1.2	Intron 2	15923
2	3242115	3242272	3242194	Nmt2	0.010136	1.2	Intron 24	40555
12	3256875	3257030	3256953	Rab10	0.000251597	1.2	Intron 8	52940
13	3537385	3537608	3537497	Gdi2	0.00103104	1.2	Promoter	64
13	3548116	3548261	3548189	Gdi2	0.000128918	1.2	Promoter	64
13	3550242	3550378	3.55031e+06	Gdi2	0.00490575	1.2	Promoter	64
7	3655847	3656110	3655979	Rps9	5.93e-10	1.2	Promoter	204
7	3656183	3656461	3.65632e+06	Rps9	1.1e-05	1.2	Promoter	204
4	3762592	3762826	3.76271e+06	Rps20	0.011265	1.2	Promoter	845
19	4035418	4035681	4035550	Gstp1	2.15e-13	1.2	Promoter	688
19	4036628	4036856	4.03674e+06	Gstp1	9.54e-06	1.2	Promoter	688
19	4037113	4037225	4.03717e+06	Gstp1	0.00190438	1.2	Promoter	688
19	4040290	4040521	4040406	Gstp2	1.33e-11	1.2	Intron 2	1635
5	4099131	4099309	4.09922e+06	Cyp51	0.00144561	1.2	Intron 2	21351
19	4131380	4131609	4131495	Tmem134	0.000170125	1.2	CDS 15	5420
13	4135857	4136019	4.13594e+06	Akr1c18	0.0135537	1.2	Intron 6	13859
19	4193029	4193302	4193166	Ppp1ca	1.16e-05	1.2	Promoter	855
16	4320562	4320722	4.32064e+06	Adcy9	0.00156034	1.2	Intron 16	98866
11	4601991	4602230	4602111	Uqcr10	3.35e-07	1.2	Promoter	40
11	4604171	4604376	4604274	Uqcr10	5.66e-09	1.2	Promoter	40
7	4745673	4745855	4.74576e+06	Rpl28	0.000537442	1.2	Promoter	318
7	4763780	4764026	4.7639e+06	Ube2s	4.15e-05	1.2	Promoter	0
12	4824389	4824491	4.82444e+06	0610009D07Rik	0.00554022	1.2	Promoter	0
11	4985909	4986080	4985995	Ewsr1	0.014725	1.2	Intron 24	13012
7	5017971	5018174	5018073	U2af2	0.00170596	1.2	Intron 4	4226
7	5026346	5026491	5026419	U2af2	0.00523218	1.2	Intron 4	4226
7	5041527	5041772	5041650	Epn1	0.00819863	1.2	Intron 8	12618
15	5067229	5067475	5.06735e+06	Rpl37	5.8e-10	1.2	Promoter	683
7	5077442	5077542	5.07749e+06	Rasl2-9	2.84e-08	1.2	Promoter	11
17	5111244	5111372	5.11131e+06	Arid1b	0.000387218	1.2	Intron 6	116170
19	5286147	5286438	5286293	Sf3b2	1.68e-05	1.2	Intron 20	9018
19	5293086	5293304	5.2932e+06	Sf3b2	0.00808354	1.2	Intron 20	9018
19	5422830	5423054	5.42294e+06	4930481A15Rik	0.0063749	1.2	Non-coding	16015
19	5423569	5423717	5.42364e+06	Drap1	0.000745271	1.2	Intron 6	1200
19	5456927	5457113	5.45702e+06	Ccdc85b	6.52e-05	1.2	Promoter	451
19	5480553	5480767	5.48066e+06	Efemp2	0.00698526	1.2	Intron 20	5863
14	5488981	5489113	5.48905e+06	LOC100861615	0.000996129	1.2	5' UTR	72956
11	5534369	5534538	5534454	Ankrd36	7.1e-07	1.2	Intron 36	64682
11	5604504	5604675	5604590	Mrps24	0.000692307	1.2	CDS 1	3028
5	5675862	5675987	5675925	Steap2	0.00239106	1.2	CDS 3	18103
11	5769424	5769632	5.76953e+06	Aebp1	0.0146507	1.2	Promoter	31
11	5769717	5769910	5769814	Aebp1	0.00431118	1.2	Promoter	31
19	5797085	5797256	5797171	Malat1	0.00427816	1.2	Promoter	0
19	6058435	6058648	6058542	Mrpl49	0.00688311	1.2	Promoter	-683
19	6059307	6059596	6059452	Fau	3.94e-05	1.2	Promoter	547
17	6131700	6131885	6131793	Tulp4	0.000365137	1.2	5' UTR	24870
18	6213210	6213312	6.21326e+06	Kif5b	0.000147941	1.2	Intron 16	28211
19	6372031	6372255	6.37214e+06	Sf1	4.98e-05	1.2	Intron 12	8341
6	6508352	6508526	6.50844e+06	Shfm1	6.79e-06	1.2	Intron 2	20133
18	6788485	6788739	6.78861e+06	Rab18	0.00810102	1.2	Intergenic	?
19	6981212	6981437	6981325	Prdx5	8.33e-09	1.2	Intron 2	2691
19	7049728	7050009	7049869	Ppp1r14b	9.04e-07	1.2	Promoter	190
19	7103402	7103550	7.10348e+06	Stip1	6.51e-05	1.2	Intron 26	4318
19	7109993	7110229	7.11011e+06	Stip1	1.45e-07	1.2	Intron 26	4318
19	7291916	7292119	7292018	Cox8a	3.04e-08	1.2	Promoter	0
19	7500616	7500809	7500713	Rtn3	0.00236034	1.2	3' UTR	56973
6	7626243	7626362	7626303	Asns	0.00262951	1.2	Intron 8	15793
X	7721668	7721872	7.72177e+06	Rbm3	3.23e-07	1.2	Promoter	674
X	7722092	7722255	7722174	Rbm3	6.07e-06	1.2	Promoter	674
19	8034287	8034482	8034385	Slc22a27	1.17e-13	1.2	5' UTR	6043
19	8034962	8035146	8.03505e+06	Slc22a27	6.02e-12	1.2	5' UTR	6043
19	8035204	8035423	8035314	Slc22a27	9.6e-18	1.2	5' UTR	6043
5	8063271	8063444	8063358	Sri	0.00195936	1.2	Intron 10	17193
5	8067541	8067766	8067654	Sri	0.000347074	1.2	Intron 10	17193
11	8332471	8332606	8332539	Tns3	0.00182797	1.2	CDS 1	229992
4	8505111	8505226	8505169	Rab2a	0.00823738	1.2	Intron 8	42320
16	8690535	8690704	8690620	Usp7	0.0141012	1.2	3' UTR	47732
14	8700059	8700305	8.70018e+06	Flnb	0.00316602	1.2	Intron 88	127842
14	8736981	8737245	8.73711e+06	Flnb	1.27e-05	1.2	Intron 88	127842
14	8755977	8756086	8756032	Flnb	0.00370365	1.2	Intron 88	127842
12	8758887	8759178	8759033	Pum2	7.54e-07	1.2	3' UTR	77947
14	8758903	8759070	8758987	Flnb	0.000484938	1.2	Intron 88	127842
14	8778277	8778574	8778426	Flnb	8.74e-05	1.2	Intron 88	127842
19	8800738	8800935	8800837	Snhg1	0.000172996	1.2	Non-coding	2763
1	8806024	8806230	8.80613e+06	Sntg1	0.0029714	1.2	Intron 32	507534
19	8843513	8843639	8.84358e+06	Nxf1	0.0126076	1.2	CDS 37	11920
19	8867749	8867886	8867818	Polr2g	0.000315265	1.2	CDS 1	5162
3	8880823	8880949	8.88089e+06	Mrps28	6.5e-05	1.2	Intron 2	42909
3	8880959	8881137	8.88105e+06	Mrps28	4.16e-11	1.2	Intron 2	42909
19	8895131	8895314	8895223	Hnrnpul2	0.00043137	1.2	Intron 26	11831
19	8905722	8905851	8905787	Hnrnpul2	0.00117711	1.2	Intron 26	11831
5	8913564	8913675	8913620	Abcb4	0.00752266	1.2	Intron 16	19843
12	8928867	8929105	8.92899e+06	Laptm4a	4e-13	1.2	Promoter	754
12	8938441	8938602	8938522	Laptm4a	2.16e-11	1.2	Promoter	754
12	8941680	8941851	8941766	Laptm4a	2.37e-10	1.2	Promoter	754
19	8948008	8948229	8948119	Ubxn1	0.000226067	1.2	Intron 12	1959
19	8979440	8979563	8979502	Ganab	0.000744217	1.2	Intron 8	6839
19	9042717	9042914	9042816	Eef1g	7.14e-05	1.2	Intron 4	1186
19	9076196	9076343	9076270	Ahnak	0.00810722	1.2	Intron 8	12994
1	9565739	9565891	9.56582e+06	Adhfe1	4.96e-05	1.2	Intron 26	27612
2	9980573	9980767	9.98067e+06	Atp5c1	0.00237974	1.2	Intron 6	21371
1	10014942	10015127	10015035	Cops5	5.19e-05	1.2	Intron 4	10876
1	10017191	10017365	1.00173e+07	Cops5	0.0119435	1.2	Intron 4	10876
1	10025041	10025247	1.00251e+07	Cops5	0.00525221	1.2	Intron 4	10876
19	10058615	10058899	1.00588e+07	Fth1	5.77e-05	1.2	Non-coding	2061
16	10421096	10421203	10421150	Nubp1	0.000282287	1.2	CDS 13	9065
19	10680056	10680292	1.06802e+07	Ddb1	5.94e-06	1.2	Promoter	0
19	10687370	10687580	1.06875e+07	Ddb1	3.47e-12	1.2	Promoter	0
19	10693715	10693883	1.06938e+07	Ddb1	4.49e-05	1.2	Promoter	0
19	10696559	10696735	1.06966e+07	Ddb1	4.77e-10	1.2	Promoter	0
19	10696785	10697046	10696916	Ddb1	1.84e-05	1.2	Promoter	0
19	10698022	10698201	10698112	Ddb1	0.0147566	1.2	Promoter	0
19	10701964	10702210	1.07021e+07	Ddb1	1.79e-06	1.2	Promoter	0
19	10948742	10948953	10948848	Tmem109	0.000106528	1.2	CDS 5	7281
19	10977468	10977582	1.09775e+07	Prpf19	0.0128929	1.2	Intron 30	8416
19	10978137	10978267	1.09782e+07	Prpf19	0.0107274	1.2	Intron 30	8416
16	11194560	11194849	11194705	Rsl1d1	0.000391294	1.2	Promoter	795
16	11199672	11199859	11199766	Rsl1d1	0.000830569	1.2	Promoter	795
16	11202419	11202591	1.12025e+07	Rsl1d1	4.38e-05	1.2	Promoter	795
16	11224512	11224737	11224625	2610020C07Rik	0.000463782	1.2	Promoter	-885
16	11238950	11239212	1.12391e+07	Gspt1	0.00236679	1.2	Intron 8	29682
12	11301755	11301868	11301812	Smc6	0.00223523	1.2	CDS 33	29063
15	11317844	11317974	1.13179e+07	Tars	0.000894295	1.2	Intron 28	7296
15	11322008	11322118	1.13221e+07	Tars	0.0134656	1.2	Intron 28	7296
2	11507223	11507345	1.15073e+07	Rbm17	0.000268381	1.2	CDS 1	17482
6	11850380	11850654	1.18505e+07	Ndufa4	2.03e-13	1.2	Intron 6	1295
6	11855210	11855321	11855266	Ndufa4	0.00526472	1.2	Intron 6	1295
15	11916157	11916358	11916258	Sub1	0.000311575	1.2	Intron 4	9405
5	12479018	12479258	1.24791e+07	Sema3d	0.00890305	1.2	Intron 6	96251
X	12864919	12865090	12865005	Ddx3x	0.00914053	1.2	Intron 30	9887
X	12865873	12866116	12865995	Ddx3x	0.00167482	1.2	Intron 30	9887
X	12866938	12867151	12867045	Ddx3x	0.0143004	1.2	Intron 30	9887
X	12868035	12868235	1.28681e+07	Ddx3x	6.13e-05	1.2	Intron 30	9887
13	13090374	13090501	13090438	Prl2c2	0.00056125	1.2	Promoter	0
17	13104383	13104648	13104516	Mrpl18	0.000262104	1.2	Promoter	-304
17	13109262	13109527	13109395	Mrpl18	7.62e-07	1.2	Promoter	-304
17	13113126	13113392	1.31133e+07	Tcp1	0.0035073	1.2	Promoter	0
17	13116096	13116339	13116218	Tcp1	0.000802114	1.2	Promoter	0
17	13116403	13116633	1.31165e+07	Tcp1	2.82e-05	1.2	Promoter	0
17	13137270	13137379	13137325	Acat2	0.00236477	1.2	Intron 4	16213
17	13139150	13139264	1.31392e+07	Acat2	0.00744333	1.2	Intron 4	16213
7	13188468	13188603	13188536	Vmn2r53	0.00125893	1.2	Intron 8	3291
12	13232215	13232326	13232271	Ddx1	0.00469273	1.2	Intron 44	5197
12	13237105	13237207	1.32372e+07	Ddx1	0.00835103	1.2	Intron 44	5197
12	13250674	13250784	1.32507e+07	Ddx1	0.0145564	1.2	Intron 44	5197
13	13274961	13275138	13275050	Prl2c5	0.00431931	1.2	Promoter	0
8	13365099	13365229	1.33652e+07	Tfdp1	0.00286291	1.2	Intron 6	25425
8	13372942	13373110	1.3373e+07	Tfdp1	0.00124426	1.2	Intron 6	25425
12	13461820	13462026	1.34619e+07	Nbas	0.00371289	1.2	Intron 80	185887
2	13497149	13497317	1.34972e+07	Vim	1.57e-11	1.2	Promoter	0
2	13500999	13501252	13501126	Vim	2.8e-45	1.2	Promoter	0
7	13508324	13508507	13508416	Rps5	5.79e-13	1.2	Promoter	667
13	13568433	13568705	1.35686e+07	Nid1	1.71e-05	1.2	Intron 6	27714
7	13613740	13613942	1.36138e+07	Trim28	0.0097517	1.2	Intron 28	5930
7	13615431	13615599	1.36155e+07	Trim28	0.00161091	1.2	Intron 28	5930
7	13617766	13617928	1.36178e+07	Chmp2a	0.00150221	1.2	Intron 6	2199
6	13820032	13820132	1.38201e+07	2610001J05Rik	0.0113361	1.2	Promoter	719
7	13896559	13896760	13896660	Lig1	0.00139697	1.2	CDS 57	33897
16	14067625	14067725	1.40677e+07	2900011O08Rik	0.000182656	1.2	Intron 4	80895
9	14312300	14312421	14312361	Cwc15	0.00282668	1.2	Intron 12	7237
16	14472909	14473043	1.4473e+07	Abcc1	0.00130956	1.2	Intron 60	111214
2	14642987	14643096	14643042	Cacnb2	2.77e-05	1.2	Intron 4	22735
13	14717625	14717846	14717736	Psma2	3.33e-07	1.2	CDS 15	12136
14	14781620	14781856	1.47817e+07	Thoc7	0.000741748	1.2	Intron 2	11972
17	14811068	14811206	1.48111e+07	Thbs2	0.000828096	1.2	Intron 36	8287
17	14822761	14822983	1.48229e+07	Thbs2	0.00228121	1.2	Intron 36	8287
14	14944788	14944908	1.49448e+07	Psmd6	0.00898061	1.2	Intron 2	8511
17	15627071	15627320	15627196	Psmb1	0.00230346	1.2	Intron 8	5069
17	15630072	15630192	1.56301e+07	Psmb1	0.000143965	1.2	Intron 8	5069
17	15631385	15631537	1.56315e+07	Psmb1	1.88e-06	1.2	Intron 8	5069
19	15983796	15983978	1.59839e+07	Psat1	3.37e-06	1.2	Intron 6	15135
19	15992675	15992948	15992812	Psat1	2.03e-07	1.2	Intron 6	15135
1	16093586	16093827	16093707	Rpl7	7.26e-20	1.2	Promoter	688
19	16238608	16238847	16238728	Gnaq	3.41e-08	1.2	Intron 4	133698
19	16239074	16239323	16239199	Gnaq	4.11e-05	1.2	Intron 4	133698
7	16502730	16502838	1.65028e+07	Sepw1	0.00558608	1.2	3' UTR	4883
7	16524452	16524610	1.65245e+07	Gltscr2	0.000229255	1.2	Promoter	37
7	16528147	16528258	16528203	Gltscr2	0.000503458	1.2	Promoter	37
7	16531290	16531421	16531356	Gltscr2	1e-06	1.2	Promoter	37
16	16819866	16820139	16820003	Spag6	4.29e-09	1.2	Intron 18	9318
7	16953866	16954059	16953963	Sae1	0.00110777	1.2	Intron 14	19187
12	16991937	16992113	1.6992e+07	Rock2	5.61e-08	1.2	3' UTR	90341
12	16992125	16992385	1.69923e+07	Rock2	0.00554116	1.2	3' UTR	90341
16	17018392	17018580	1.70185e+07	Mapk1	0.000166777	1.2	Intron 6	34917
16	17026457	17026600	17026529	Mapk1	0.00920389	1.2	Intron 6	34917
11	17098359	17098564	17098462	Ppp3r1	0.00136329	1.2	3' UTR	39058
11	17098809	17099024	17098917	Ppp3r1	0.00239025	1.2	3' UTR	39058
6	17231296	17231513	17231405	Cav2	1.49e-08	1.2	Promoter	111
12	17277205	17277398	17277302	Pdia6	5.09e-12	1.2	Intron 8	10579
12	17283980	17284194	1.72841e+07	Pdia6	0.00704537	1.2	Intron 8	10579
14	17284594	17284720	1.72847e+07	Rarb	0.0135141	1.2	Intron 10	123005
12	17287187	17287353	1.72873e+07	Pdia6	5.76e-07	1.2	Intron 8	10579
6	17442157	17442257	1.74422e+07	Met	0.000871682	1.2	CDS 5	28200
10	17443052	17443320	1.74432e+07	Cited2	1.49e-09	1.2	Promoter	18
7	17502434	17502604	1.75025e+07	Calm3	1.76e-05	1.2	Intron 4	6778
12	17554699	17554957	1.75548e+07	Odc1	0.00403242	1.2	Intron 8	3020
12	17555125	17555286	17555206	Odc1	0.00703332	1.2	Intron 8	3020
12	17555358	17555496	1.75554e+07	Odc1	4.59e-06	1.2	Intron 8	3020
6	17610754	17610880	1.76108e+07	Capza2	2.12e-07	1.2	Intron 14	23656
19	17767276	17767451	17767364	Pcsk5	8.2e-14	1.2	Intron 66	144672
19	17767560	17767731	17767646	Pcsk5	1.53e-08	1.2	Intron 66	144672
1	18252906	18253064	1.8253e+07	Defb41	7.16e-14	1.2	Intron 2	2156
16	18533294	18533502	1.85334e+07	Gnb1l	3.2e-07	1.2	5' UTR	34488
2	18597472	18597750	1.85976e+07	Commd3	0.000682256	1.2	Intron 14	3383
6	18803609	18803838	18803724	Naa38	0.00397629	1.2	Intergenic	?
14	19102750	19103020	1.91029e+07	Rpl15	1.65e-10	1.2	Promoter	481
7	19736578	19736793	19736686	Snrpd2	1.63e-05	1.2	Intron 4	1391
7	19737834	19738099	19737967	Snrpd2	4.83e-10	1.2	Intron 4	1391
X	19816995	19817196	19817096	Slc9a7	0.00566321	1.2	Intron 32	51695
10	19928266	19928487	19928377	Map7	1.65e-30	1.2	Intron 2	59540
11	19977199	19977378	19977289	Actr2	0.000357588	1.2	Intron 6	35577
10	20043003	20043107	2.00431e+07	Bclaf1	0.000107956	1.2	CDS 7	10728
11	20124376	20124542	2.01245e+07	Rab1	0.0130188	1.2	Intron 10	22772
16	20177001	20177195	2.01771e+07	Yeats2	0.000148991	1.2	Intron 16	35865
X	20194196	20194472	2.01943e+07	Ndufb11	0.000125084	1.2	Promoter	219
X	20248488	20248617	20248553	Uba1	0.000580866	1.2	Intron 50	23562
X	20249106	20249311	20249209	Uba1	0.00161609	1.2	Intron 50	23562
X	20249379	20249521	2.02495e+07	Uba1	4.04e-06	1.2	Intron 50	23562
X	20252713	20252914	20252814	Uba1	0.00363193	1.2	Intron 50	23562
X	20255724	20255945	20255835	Uba1	0.00170882	1.2	Intron 50	23562
X	20256725	20256955	2.02568e+07	Uba1	0.000888019	1.2	Intron 50	23562
X	20259036	20259171	20259104	Uba1	9.01e-05	1.2	Intron 50	23562
X	20448150	20448296	2.04482e+07	Syn1	4.49e-10	1.2	Intron 16	49749
X	20451605	20451878	20451742	Syn1	2e-08	1.2	Intron 16	49749
19	20452894	20453062	2.0453e+07	Anxa1	0.000338195	1.2	Intron 24	5874
19	20456547	20456704	20456626	Anxa1	0.00436769	1.2	Intron 24	5874
19	20458254	20458424	2.04583e+07	Anxa1	8.01e-05	1.2	Intron 24	5874
9	20459867	20460050	20459959	Pin1	1.21e-05	1.2	Intron 4	3293
16	20540415	20540544	20540480	Ap2m1	0.00214384	1.2	Intron 8	4838
14	20631148	20631433	20631291	2700060E02Rik	4.99e-09	1.2	CDS 1	11624
16	20651773	20651910	20651842	Psmd2	0.00381773	1.2	Promoter	48
16	20652676	20652852	2.06528e+07	Psmd2	0.00459706	1.2	Promoter	48
16	20654630	20654734	2.06547e+07	Psmd2	3.97e-07	1.2	Promoter	48
16	20657564	20657715	20657640	Psmd2	0.00392879	1.2	Promoter	48
16	20659449	20659689	2.06596e+07	Psmd2	0.00138999	1.2	Promoter	48
16	20675423	20675622	20675523	Eif4g1	0.000266647	1.2	Intron 8	2601
16	20680968	20681200	2.06811e+07	Eif4g1	0.000379153	1.2	Intron 8	2601
16	20681499	20681699	2.06816e+07	Eif4g1	0.00711013	1.2	Intron 8	2601
16	20681821	20682055	2.06819e+07	Eif4g1	4.92e-05	1.2	Intron 8	2601
16	20683889	20684031	2.0684e+07	Eif4g1	3.11e-06	1.2	Intron 8	2601
16	20684101	20684302	20684202	Eif4g1	0.0012606	1.2	Intron 8	2601
16	20686551	20686760	20686656	Eif4g1	0.00965512	1.2	Intron 8	2601
16	20687230	20687406	2.06873e+07	Eif4g1	0.00213653	1.2	Intron 8	2601
16	20687455	20687566	20687511	Eif4g1	0.0014409	1.2	Intron 8	2601
16	20688620	20688750	2.06887e+07	Eif4g1	4.55e-05	1.2	Intron 8	2601
9	20699285	20699440	20699363	Eif3g	0.00039303	1.2	Intron 6	3595
9	20711775	20712003	2.07119e+07	Dnmt1	0.00129462	1.2	Intron 34	32991
9	20714592	20714758	2.07147e+07	Dnmt1	0.000516279	1.2	Intron 34	32991
9	20721755	20721926	20721841	Dnmt1	0.0140985	1.2	Intron 34	32991
9	20722567	20722765	2.07227e+07	Dnmt1	0.00804949	1.2	Intron 34	32991
9	20724301	20724433	2.07244e+07	Dnmt1	0.000949006	1.2	Intron 34	32991
1	20800150	20800323	20800237	Mcm3	0.000741181	1.2	Intron 24	5705
1	20803060	20803187	20803124	Mcm3	0.000347216	1.2	Intron 24	5705
1	20804489	20804590	20804540	Mcm3	4.07e-05	1.2	Intron 24	5705
X	20939968	20940070	2.094e+07	Gm5124	0.000100035	1.2	Non-coding	1977
9	20946874	20947034	2.0947e+07	Cdc37	3.15e-05	1.2	Intron 2	9900
17	21091584	21091720	2.10917e+07	Ppp2r1a	0.00459546	1.2	Intron 6	9166
17	21093678	21093852	2.10938e+07	Ppp2r1a	0.0142849	1.2	Intron 6	9166
17	21098556	21098741	21098649	Ppp2r1a	0.00111873	1.2	Intron 6	9166
17	21102749	21102873	2.11028e+07	Ppp2r1a	0.00209763	1.2	Intron 6	9166
14	21204506	21204691	21204599	Dnajc9	0.000516864	1.2	CDS 1	3442
14	21275541	21275838	21275690	Anxa7	2.09e-05	1.2	Intron 2	23518
5	21302358	21302493	21302426	Psmc2	0.000159548	1.2	Intron 24	18230
5	21309331	21309601	2.13095e+07	Psmc2	1.92e-07	1.2	Intron 24	18230
9	21393141	21393251	2.13932e+07	Carm1	0.0105985	1.2	3' UTR	41803
9	21504251	21504353	2.15043e+07	Smarca4	0.006255	1.2	CDS 59	83638
14	21511981	21512132	21512057	Sec24c	0.00490953	1.2	CDS 47	19374
14	21512917	21513089	2.1513e+07	Sec24c	0.00603783	1.2	CDS 47	19374
11	21582406	21582617	21582512	Wdpcp	4.7e-13	1.2	Intron 12	110122
10	21715607	21715747	2.17157e+07	Sgk1	0.00245531	1.2	Intron 26	116431
10	21717667	21717921	2.17178e+07	Sgk1	0.00100331	1.2	Intron 26	116431
14	21804854	21805003	21804929	Vcl	0.00323006	1.2	Intron 38	99748
10	22064968	22065068	2.2065e+07	Raet1a	0.0016125	1.2	Intron 12	186553
17	22103450	22103591	22103521	Zfp943	0.00126903	1.2	5' UTR	3924
9	22164861	22165048	22164955	Anln	5.81e-06	1.2	Intron 28	28198
9	22165272	22165453	22165363	Anln	0.00011715	1.2	Intron 28	28198
2	22445602	22445774	2.24457e+07	Myo3a	0.00301501	1.2	Intron 60	293959
19	22516276	22516466	2.25164e+07	Trpm3	0.000393509	1.2	Intron 2	302669
15	22643561	22643707	2.26436e+07	Gm5803	2.28e-06	1.2	Promoter	227
14	22656918	22657188	2.26571e+07	Vdac2	9.77e-05	1.2	Intron 8	6135
11	22882142	22882260	2.28822e+07	Commd1	0.00413886	1.2	Promoter	25
11	22895938	22896099	22896019	Cct4	0.00807947	1.2	Promoter	26
11	22899043	22899223	2.28991e+07	Cct4	8.65e-10	1.2	Promoter	26
11	22901563	22901765	2.29017e+07	Cct4	5.1e-07	1.2	Promoter	26
11	22902756	22903000	2.29029e+07	Cct4	1.89e-09	1.2	Promoter	26
2	23090484	23090603	23090544	4931423N10Rik	0.00163011	1.2	Intron 12	28064
16	23110284	23110456	2.31104e+07	Eif4a2	0.00289418	1.2	Intron 8	2732
11	23189768	23189993	23189881	Xpo1	0.000798754	1.2	Intron 50	39910
5	23345483	23345645	2.33456e+07	Tomm7	0.00429083	1.2	Promoter	0
5	23349797	23349995	2.33499e+07	Tomm7	0.002871	1.2	Promoter	0
10	23506487	23506756	23506622	Rps12	1.93e-05	1.2	Promoter	260
5	23515907	23516066	23515987	Fam126a	9.96e-09	1.2	5' UTR	20445
5	23516072	23516327	23516200	Fam126a	2.89e-08	1.2	5' UTR	20445
17	23811517	23811623	2.38116e+07	Thoc6	1.26e-05	1.2	Promoter	-779
17	23811856	23812156	2.3812e+07	Hcfc1r1	2.09e-09	1.2	Promoter	942
17	23814267	23814486	23814377	Tnfrsf12a	0.00172183	1.2	Promoter	0
17	23952611	23952785	2.39527e+07	Srrm2	0.0108682	1.2	Intron 20	18333
17	23958487	23958663	2.39586e+07	Srrm2	0.0039516	1.2	Intron 20	18333
17	23961722	23961985	23961854	Tceb2	4.54e-07	1.2	Promoter	72
17	23965821	23966005	2.39659e+07	Tceb2	0.00483287	1.2	Promoter	72
5	24312825	24312926	24312876	Rheb	0.00032451	1.2	Intron 4	35254
10	24318245	24318450	24318348	Ctgf	2.49e-08	1.2	CDS 9	2080
13	24843898	24844095	24843997	Gmnn	6.02e-05	1.2	CDS 1	9712
17	24858502	24858738	2.48586e+07	Rps2	7.33e-06	1.2	Promoter	129
13	24894368	24894627	24894498	BC005537	0.00899114	1.2	Promoter	693
2	25079415	25079617	2.50795e+07	Tubb4b	0.00288253	1.2	Promoter	416
2	25079651	25079807	2.50797e+07	Tubb4b	0.000511653	1.2	Promoter	416
7	25167190	25167326	2.51673e+07	Kcnn4	0.00992807	1.2	Intron 8	8880
7	25257599	25257764	25257682	Plaur	0.000533461	1.2	Intron 10	10080
14	25311138	25311425	25311282	Rps24	0.000316847	1.2	Intron 6	1235
14	25315006	25315167	25315087	Rps24	1.77e-05	1.2	Intron 6	1235
12	25395216	25395405	25395311	Rrm2	0.00343148	1.2	Intron 8	2097
12	25396542	25396721	25396632	Rrm2	1.4e-07	1.2	Intron 8	2097
12	25397501	25397689	2.53976e+07	Rrm2	0.0143704	1.2	Intron 8	2097
12	25397732	25397900	2.53978e+07	Rrm2	0.000449461	1.2	Intron 8	2097
17	25402074	25402209	25402142	Ube2i	6.78e-05	1.2	Intron 6	8651
2	25417403	25417539	2.54175e+07	Edf1	0.000161706	1.2	CDS 9	3983
7	25670481	25670614	25670548	Rps19	7.59e-06	1.2	Promoter	748
12	25780539	25780823	2.57807e+07	Id2	0.000336349	1.2	Promoter	135
17	25887211	25887366	25887289	Msln	0.00295152	1.2	Promoter	0
17	25969645	25969831	2.59697e+07	Stub1	0.000752065	1.2	Promoter	476
7	26227778	26227931	26227855	4732471J01Rik	5.21e-05	1.2	Non-coding	48046
7	26539410	26539577	26539494	Hnrnpul1	0.00122756	1.2	Promoter	163
7	26546380	26546636	2.65465e+07	Axl	1.04e-17	1.2	Promoter	0
7	26551543	26551701	2.65516e+07	Axl	0.00908329	1.2	Promoter	0
7	26558369	26558568	26558469	Axl	2.82e-07	1.2	Promoter	0
8	26681194	26681381	26681288	Fgfr1	0.00868861	1.2	Intron 26	51963
14	26694163	26694268	26694216	Anxa11	0.000373888	1.2	CDS 13	32522
2	26766881	26767139	2.6767e+07	Med22	0.00823252	1.2	Promoter	-729
2	26768151	26768360	26768256	Rpl7a	0.00112872	1.2	Promoter	565
17	26778533	26778691	2.67786e+07	Ergic1	0.0123991	1.2	Intron 18	80076
17	26836164	26836442	2.68363e+07	Atp6v0e	0.000288462	1.2	3' UTR	22823
17	27270695	27270886	27270791	Uqcc2	0.0133068	1.2	Promoter	0
19	27464633	27464805	2.74647e+07	D19Bwg1357e	0.000147627	1.2	Intron 2	39506
14	27472596	27472722	2.74727e+07	Arf4	5.93e-08	1.2	Promoter	0
14	27473301	27473497	2.74734e+07	Arf4	0.00194383	1.2	Promoter	0
17	27693864	27694033	27693949	Hmga1	4.12e-05	1.2	Promoter	345
17	27696479	27696707	2.76966e+07	Hmga1	8.99e-13	1.2	Promoter	345
17	27769193	27769356	27769275	Rps10	0.00402819	1.2	Promoter	694
17	27889084	27889244	2.78892e+07	D17Wsu92e	3.35e-05	1.2	3' UTR	68244
13	27943654	27943798	2.79437e+07	Prl2c1	8.75e-32	1.2	Intron 4	2443
13	27949470	27949641	27949556	Prl2c1	0.00450246	1.2	Intron 4	2443
7	27976629	27976814	27976722	Snrpa	0.0124972	1.2	Intron 8	3966
8	28370820	28371035	28370928	Eif4ebp1	1.47e-05	1.2	Promoter	21
17	28465874	28466062	2.8466e+07	Rpl10a	0.00313904	1.2	Promoter	458
17	28467770	28468043	28467907	Rpl10a	4.47e-14	1.2	Promoter	458
17	28543039	28543217	2.85431e+07	Fkbp5	0.00261445	1.2	Intron 6	79874
3	28706125	28706354	28706240	Rpl22l1	0.00863839	1.2	CDS 7	1692
7	28826744	28826931	28826838	Psmc4	0.00144659	1.2	CDS 1	8181
19	28938034	28938136	2.89381e+07	Slc1a1	4.82e-05	1.2	Intron 2	27680
7	29137492	29137787	29137640	Rps16	1.19e-13	1.25	Intron 8	1784
17	29175444	29175598	2.91755e+07	Srsf3	0.0021349	1.25	Intron 6	5839
6	29311303	29311510	29311407	Calu	0.0145721	1.25	Intron 8	17882
6	29315988	29316264	2.93161e+07	Calu	1.46e-07	1.25	Intron 8	17882
12	29316422	29316697	29316560	Rps7	5.19e-06	1.25	Intron 6	2044
12	29318643	29318775	2.93187e+07	Rps7	0.0103863	1.25	Intron 6	2044
6	29401610	29401767	29401689	Flnc	0.000435535	1.25	Intron 94	27547
6	29401629	29401789	2.94017e+07	Flnc	0.00398328	1.25	Intron 94	27547
6	29404270	29404432	2.94044e+07	Flnc	9.94e-05	1.25	Intron 94	27547
11	29445857	29446075	2.9446e+07	Rps27a	2.73e-12	1.25	Intron 4	1555
11	29452867	29452987	2.94529e+07	1700034F02Rik	4.33e-05	1.25	5' UTR	4917
6	29515673	29515774	29515724	Tnpo3	0.00980534	1.25	CDS 23	43834
7	29600080	29600259	29600170	Hnrnpl	0.000491673	1.25	Intron 8	4171
7	29606249	29606358	29606304	Hnrnpl	7.12e-05	1.25	Intron 8	4171
7	29606420	29606568	2.96065e+07	Hnrnpl	0.00015893	1.25	Intron 8	4171
11	29633623	29633899	2.96338e+07	Rtn4	3.23e-06	1.25	Promoter	64
7	29679529	29679751	2.96796e+07	Actn4	9.29e-06	1.25	Promoter	45
7	29682906	29683059	29682983	Actn4	0.000941906	1.25	Promoter	45
7	29683651	29683809	2.96837e+07	Actn4	0.000128704	1.25	Promoter	45
7	29686878	29687108	2.9687e+07	Actn4	0.00354519	1.25	Promoter	45
7	29700182	29700377	29700280	Actn4	0.0055275	1.25	Promoter	45
6	29709857	29710034	29709946	Smo	1.69e-05	1.25	CDS 23	24360
7	29747046	29747255	29747151	Actn4	0.00622343	1.25	Promoter	45
7	29766699	29766885	2.97668e+07	Eif3k	0.0101984	1.25	Promoter	23
2	29866436	29866632	2.98665e+07	Sptan1	0.00793062	1.25	Intron 78	51642
2	29868973	29869079	2.9869e+07	Sptan1	0.00359053	1.25	Intron 78	51642
2	29871120	29871278	2.98712e+07	Sptan1	0.0119689	1.25	Intron 78	51642
2	29917563	29917759	2.99177e+07	Set	0.000217781	1.25	Promoter	47
2	29925677	29925943	2.99258e+07	Set	0.0126079	1.25	Promoter	47
2	29927955	29928128	29928042	Set	0.000158314	1.25	Promoter	47
7	29965306	29965479	29965393	Psmd8	0.00146425	1.25	Promoter	243
11	29999688	29999791	29999740	Sptbn1	1.26e-05	1.25	Intron 24	101264
11	30014746	30014883	30014815	Sptbn1	0.00144965	1.25	Intron 24	101264
7	30032587	30032765	3.00327e+07	2200002D01Rik	0.00388097	1.25	Promoter	722
2	30293741	30293895	3.02938e+07	Ppp2r4	0.00421537	1.25	Intron 16	23620
2	30295190	30295313	30295252	Ppp2r4	0.00214354	1.25	Intron 16	23620
5	30566685	30566843	3.05668e+07	Ept1	0.00657535	1.25	Intron 2	7527
2	30758662	30758787	30758725	Ptges	0.000853526	1.25	Promoter	31
7	30947319	30947430	30947375	Zfp146	0.00236316	1.25	CDS 1	7317
5	30969265	30969423	3.09693e+07	Cenpa	0.000104528	1.25	Promoter	0
7	30977192	30977326	3.09773e+07	Capns1	0.00580099	1.25	Intron 2	7481
5	31208904	31209062	3.1209e+07	Agbl5	9.52e-05	1.25	3' UTR	17525
14	31362358	31362582	3.13625e+07	Tkt	2.49e-12	1.25	Promoter	18
14	31371912	31372061	31371987	Tkt	0.0039897	1.25	Promoter	18
14	31380136	31380298	3.13802e+07	Tkt	0.00754384	1.25	Promoter	18
5	31380598	31380713	31380656	Mir6369	0.00549471	1.25	Non-coding	142200
14	31382122	31382379	31382251	Tkt	0.000689069	1.25	Promoter	18
14	31384343	31384486	31384415	Tkt	0.000160281	1.25	Promoter	18
7	31402005	31402191	3.14021e+07	Cox6b1	3.94e-09	1.25	Intron 6	1507
7	31409527	31409670	31409599	Cox6b1	0.00502324	1.25	Intron 6	1507
7	31513469	31513575	3.15135e+07	Tmem147	0.00533001	1.25	Promoter	979
15	31520580	31520866	3.15207e+07	Cct5	0.00578779	1.25	Promoter	0
15	31523212	31523445	31523329	Cct5	0.000577344	1.25	Promoter	0
15	31523803	31524070	31523937	Cct5	0.0131769	1.25	Promoter	0
15	31524100	31524339	31524220	Cct5	0.00104202	1.25	Promoter	0
15	31527176	31527416	3.15273e+07	Cct5	1.26e-07	1.25	Promoter	0
15	31527762	31527863	31527813	Cct5	0.000645698	1.25	Promoter	0
15	31531337	31531583	3.15315e+07	Cct5	0.00845994	1.25	Promoter	0
11	31565407	31565593	3.15655e+07	Bod1	0.0107901	1.25	3' UTR	6270
14	31814398	31814595	31814497	Spcs1	1.38e-05	1.25	Promoter	258
14	31828471	31828586	31828529	Gnl3	2.28e-05	1.25	Intron 18	3732
14	31951972	31952113	31952043	Nt5dc2	0.00164721	1.25	CDS 25	3933
12	31987435	31987589	3.19875e+07	Lamb1	0.00976718	1.12	Promoter	17
14	31987934	31988041	31987988	Nisch	0.00995213	1.22	Intron 2	34635
12	31989461	31989653	3.19896e+07	Lamb1	0.00391478	1.22	Promoter	17
16	31991930	31992065	31991998	Senp5	0.0132245	1.22	5' UTR	11309
12	32008321	32008559	3.20084e+07	Lamb1	0.00134785	1.22	Promoter	17
12	32014228	32014485	32014357	Lamb1	8.49e-07	1.22	Promoter	17
16	32018941	32019051	3.2019e+07	Pak2	0.00427109	1.22	3' UTR	60378
2	32088669	32088797	3.20887e+07	Prrc2b	0.0024371	1.22	3' UTR	82001
2	32134433	32134695	3.21346e+07	Swi5	0.00032073	1.22	Intron 4	7237
2	32136236	32136352	3.21363e+07	Swi5	0.00488805	1.22	Intron 4	7237
16	32671384	32671528	3.26715e+07	Tnk2	0.014749	1.22	CDS 27	38048
6	32753898	32754024	3.2754e+07	Chchd3	0.00747661	1.22	CDS 3	256129
2	32774495	32774674	32774585	Fam129b	0.000212652	1.22	Intron 12	42841
5	32788215	32788431	3.27883e+07	Ppp1cb	2.59e-07	1.22	Intron 12	26872
2	32817207	32817405	3.28173e+07	Lrsam1	1e-08	1.22	Promoter	-443
11	33053906	33054127	33054017	Npm1	0.00411283	1.22	Promoter	53
11	33056597	33056824	33056711	Npm1	1.26e-22	1.22	Promoter	53
16	33058776	33058947	33058862	Rpl35a	0.000237788	1.22	Intron 8	2237
11	33059882	33060086	3.306e+07	Npm1	1.27e-08	1.22	Promoter	53
11	33062931	33063157	3.3063e+07	Npm1	6.42e-17	1.22	Promoter	53
2	33101623	33101830	33101727	Ralgps1	0.000820591	1.22	Intron 24	142390
5	33601791	33602033	3.36019e+07	Ctbp1	0.00344923	1.22	Intron 2	26308
5	33603665	33603831	3.36037e+07	Ctbp1	0.0100855	1.22	Intron 2	26308
5	33612101	33612282	33612192	Ctbp1	1.18e-06	1.22	Intron 2	26308
12	33658986	33659191	33659089	Sypl	0.00127652	1.22	Intron 8	20176
5	33714286	33714464	3.37144e+07	Maea	0.00659947	1.22	Intron 16	36065
16	33726949	33727117	3.3727e+07	Heg1	0.00806618	1.22	Intergenic	?
17	33802442	33802629	33802536	Hnrnpm	0.000507825	1.22	Intron 20	19775
17	33884041	33884162	33884102	Rab11b	0.00385012	1.22	3' UTR	13270
16	33910558	33910684	3.39106e+07	Itgb5	0.00199018	1.22	Intron 20	90127
16	33947807	33947960	33947884	Itgb5	0.000453457	1.22	Intron 20	90127
17	33960112	33960316	3.39602e+07	Rps28	1.28e-15	1.22	Intron 4	1128
3	33963053	33963261	3.39632e+07	Fxr1	0.00285161	1.22	Intron 28	44052
5	33988164	33988278	3.39882e+07	Slbp	0.0112076	1.22	Intron 2	11377
17	34019139	34019240	34019190	Kifc1	5.83e-05	1.22	CDS 7	8339
13	34023347	34023550	34023449	Serpinb6a	6.52e-07	1.22	Intron 2	17593
15	34044560	34044800	3.40447e+07	Mtdh	1.99e-09	1.22	Intron 8	32086
15	34060883	34061090	34060987	Mtdh	8.79e-05	1.22	Intron 8	32086
17	34167879	34168149	3.4168e+07	Slc39a7	0.0125414	1.22	Promoter	487
17	34249809	34249962	34249886	Brd2	0.00163291	1.22	Intron 4	9591
17	34252317	34252520	34252419	Brd2	0.0144511	1.22	Intron 4	9591
6	34318194	34318345	34318270	Akr1b8	4.22e-06	1.22	3' UTR	14030
X	34335633	34335866	34335750	Slc25a5	4.46e-09	1.22	Promoter	16
15	34370944	34371141	34371043	Gm12191	0.00946346	1.22	Promoter	393
18	34516757	34516903	3.45168e+07	Reep5	0.000975643	1.22	Intron 6	16167
X	34622525	34622795	3.46227e+07	Rpl39	7.34e-18	1.22	Intron 4	1036
X	34623985	34624154	34624070	Rpl39	3.2e-11	1.22	Intron 4	1036
2	34629284	34629529	34629407	Hspa5	3.76e-06	1.22	Promoter	475
5	34695438	34695603	34695521	Rnf4	3.69e-06	1.22	3' UTR	16399
5	34695684	34695806	3.46957e+07	Rnf4	0.00803382	1.22	3' UTR	16399
6	34707960	34708164	3.47081e+07	Cald1	4.2e-06	1.22	Intron 6	36167
6	34721054	34721160	3.47211e+07	Cald1	0.00317764	1.22	Intron 6	36167
8	34721132	34721354	3.47212e+07	Ppp2cb	0.00911335	1.22	Intron 6	12119
8	34722212	34722401	34722307	Ppp2cb	0.00538466	1.22	Intron 6	12119
18	34787444	34787574	3.47875e+07	Kif20a	0.000394831	1.22	Intron 16	3772
18	34788050	34788259	34788155	Kif20a	0.00410544	1.22	Intron 16	3772
8	34799791	34799960	34799876	Gsr	2.98e-05	1.22	Intron 20	36081
1	34871692	34871988	3.48718e+07	Fam168b	0.0111048	1.22	3' UTR	28887
7	34939510	34939677	34939594	Uba2	0.0117798	1.22	Intron 26	6881
7	34940908	34941040	3.4941e+07	Uba2	1.02e-05	1.22	Intron 26	6881
7	34946562	34946668	3.49466e+07	Uba2	0.00456265	1.22	Intron 26	6881
5	34967944	34968092	3.4968e+07	Add1	0.000216697	1.22	Intron 26	51581
12	34975230	34975411	34975321	Hdac9	0.00950454	1.22	Intron 24	626357
7	34987843	34987966	34987905	Gpi1	0.00607054	1.22	Promoter	0
7	34990833	34991016	34990925	Gpi1	0.0146816	1.22	Promoter	0
7	35015121	35015361	3.50152e+07	Gpi1	7.17e-07	1.22	Promoter	0
2	35045431	35045583	3.50455e+07	Rab14	6.85e-06	1.22	CDS 9	11058
17	35049585	35049762	35049674	Ehmt2	0.000175846	1.22	Intron 54	14148
18	35065644	35065827	35065736	Etf1	0.000326769	1.22	Intron 4	25831
18	35068804	35068979	35068892	Etf1	0.00907848	1.22	Intron 4	25831
17	35087658	35087807	35087733	1110038B12Rik	0.009697	1.22	Non-coding	1610
18	35098197	35098451	3.50983e+07	Hspa9	0.00714781	1.22	Promoter	0
18	35099791	35100037	3.50999e+07	Hspa9	0.0106317	1.22	Promoter	0
18	35108681	35108856	35108769	Hspa9	0.00030052	1.22	Promoter	0
18	35110829	35111129	3.5111e+07	Hspa9	1.72e-07	1.22	Promoter	0
18	35113831	35114056	35113944	Hspa9	6.64e-05	1.22	Promoter	0
14	35124264	35124465	35124365	Fam35a	9.77e-06	1.22	Promoter	-574
17	35137074	35137341	35137208	Vars	1.18e-12	1.22	Promoter	-511
17	35148358	35148496	3.51484e+07	Vars	1.78e-06	1.22	Promoter	-511
14	35149278	35149465	35149372	Glud1	0.00102972	1.22	Promoter	351
17	35149442	35149621	35149532	Vars	3.05e-05	1.22	Promoter	-511
17	35150182	35150395	35150289	Vars	0.000455843	1.22	Promoter	-511
2	35151891	35152111	3.5152e+07	Gsn	0.0141053	1.22	Intron 22	42441
2	35154320	35154463	35154392	Gsn	0.0106053	1.22	Intron 22	42441
6	35160835	35160979	3.51609e+07	Nup205	0.0123033	1.22	CDS 85	69674
17	35189386	35189557	35189472	Clic1	2.16e-09	1.22	Promoter	0
17	35189695	35189910	35189803	Clic1	0.00591926	1.22	Promoter	0
6	35197290	35197469	35197380	Nup205	0.000848556	1.22	CDS 85	69674
17	35253151	35253341	3.52532e+07	Ly6g5b	3.93e-05	1.22	Promoter	-805
17	35286137	35286367	3.52863e+07	Prrc2a	1.53e-07	1.22	Intron 6	15040
17	35286652	35286783	35286718	Prrc2a	0.00798495	1.22	Intron 6	15040
17	35290179	35290350	35290265	Prrc2a	0.00306646	1.22	Intron 6	15040
17	35294834	35295095	35294965	Prrc2a	0.00794773	1.22	Intron 6	15040
17	35296734	35296939	35296837	Prrc2a	0.00980661	1.22	Intron 6	15040
17	35298293	35298436	35298365	Prrc2a	0.00209718	1.22	Intron 6	15040
18	35314005	35314232	35314119	Ctnna1	0.00190464	1.22	Intron 8	55344
18	35333913	35334108	35334011	Ctnna1	0.000728352	1.22	Intron 8	55344
18	35334759	35334923	3.53348e+07	Ctnna1	0.0104509	1.22	Intron 8	55344
18	35342014	35342239	35342127	Ctnna1	0.00235897	1.22	Intron 8	55344
17	35390158	35390352	3.53903e+07	Ddx39b	3.03e-06	1.22	Intron 4	1372
17	35403141	35403277	3.54032e+07	H2-D1	0.0113528	1.22	Intron 14	3768
18	35403609	35403843	3.54037e+07	Ctnna1	0.00321532	1.22	Intron 8	55344
6	35489542	35489826	3.54897e+07	Mtpn	3.27e-08	1.22	Promoter	63
11	35621923	35622106	35622015	Rars	0.00421635	1.22	Intron 6	24683
11	35623139	35623348	35623244	Rars	0.0046447	1.22	Intron 6	24683
11	35630859	35631070	35630965	Rars	1.57e-05	1.22	Intron 6	24683
X	35785086	35785222	3.57852e+07	Lamp2	0.00277417	1.22	Intron 2	35440
15	35866926	35867081	35867004	Cox6c	1.76e-06	1.22	Promoter	921
2	35899885	35900033	3.59e+07	Ndufa8	0.0114225	1.22	CDS 5	4780
17	35958649	35958757	3.59587e+07	Ier3	0.000311834	1.22	Promoter	0
17	35973109	35973305	3.59732e+07	Tubb5	7.53e-20	1.22	Promoter	4
16	36043944	36044220	3.60441e+07	Fam162a	4.93e-06	1.22	Intron 2	27402
13	36082169	36082423	3.60823e+07	Lyrm4	1.22e-10	1.22	Intron 2	126804
17	36093832	36094017	36093925	Abcf1	1.63e-09	1.22	CDS 1	12182
17	36094349	36094514	36094432	Abcf1	0.00168856	1.22	CDS 1	12182
3	36349566	36349670	3.63496e+07	Anxa5	0.00776975	1.22	Intron 8	23545
3	36356363	36356535	3.63564e+07	Anxa5	0.000123899	1.22	Intron 8	23545
3	36359338	36359530	3.63594e+07	Anxa5	0.00186032	1.22	Intron 8	23545
3	36360808	36361004	3.63609e+07	Anxa5	0.00388053	1.22	Intron 8	23545
3	36467842	36468050	3.64679e+07	Ccna2	5.48e-06	1.22	Intron 12	2869
15	36530281	36530525	3.65304e+07	Pabpc1	0.0134755	1.22	Intron 4	12264
15	36530632	36530837	36530735	Pabpc1	8.8e-06	1.22	Intron 4	12264
15	36531078	36531253	36531166	Pabpc1	1.55e-14	1.22	Intron 4	12264
15	36532609	36532818	36532714	Pabpc1	3.67e-05	1.22	Intron 4	12264
15	36535177	36535393	3.65353e+07	Pabpc1	0.00703654	1.22	Intron 4	12264
9	36555517	36555698	36555608	Stt3a	0.010499	1.22	Intron 8	25977
18	36610744	36610909	36610827	Pfdn1	0.00188337	1.22	Intron 6	3241
10	36708966	36709106	3.6709e+07	Hdac2	0.00445978	1.22	Intron 10	14616
10	36721339	36721561	3.67215e+07	Hdac2	9.14e-08	1.22	Intron 10	14616
1	36758566	36758666	3.67586e+07	Actr1b	0.00410491	1.22	CDS 11	8105
18	36770474	36770578	3.67705e+07	Ankhd1	4.92e-05	1.22	Intron 20	49291
5	36812094	36812249	36812172	Grpel1	0.00756512	1.22	CDS 3	4260
13	36826114	36826366	3.68262e+07	Nrn1	1.33e-07	1.22	Promoter	0
18	36902070	36902330	3.69022e+07	Ndufa2	3.34e-07	1.22	Intron 2	1912
18	36913088	36913315	36913202	Ik	0.0102707	1.22	Intron 24	8778
18	36926406	36926597	36926502	Dnd1	0.00843553	1.22	Promoter	-537
18	36957545	36957683	3.69576e+07	Zmat2	0.00199632	1.22	CDS 11	3968
19	36966159	36966285	3.69662e+07	Tnks2	0.00952265	1.22	3' UTR	57774
16	37828802	37828946	3.78289e+07	Fstl1	0.00327952	1.22	Intron 18	52067
16	37882624	37882862	3.78827e+07	Lrrc58	4.67e-33	1.22	3' UTR	14139
15	37898074	37898269	37898172	Ubr5	0.0126997	1.22	Intron 34	89196
15	37919274	37919414	3.79193e+07	Ubr5	0.000261524	1.22	Intron 34	89196
1	37954946	37955158	3.79551e+07	Mrpl30	1.4e-07	1.22	CDS 11	7548
19	37978141	37978415	3.79783e+07	Myof	4.63e-05	1.22	Intron 8	139653
19	37995217	37995357	3.79953e+07	Myof	0.00235495	1.22	Intron 8	139653
19	37999104	37999240	3.79992e+07	Myof	0.00430769	1.22	Intron 8	139653
19	38005442	38005603	38005523	Myof	4.62e-05	1.22	Intron 8	139653
19	38009266	38009447	38009357	Myof	0.00102863	1.22	Intron 8	139653
19	38013797	38013948	38013873	Myof	0.00627518	1.22	Intron 8	139653
19	38016713	38016869	3.80168e+07	Myof	0.000362434	1.22	Intron 8	139653
19	38024050	38024236	3.80241e+07	Myof	0.00427934	1.22	Intron 8	139653
19	38027437	38027631	3.80275e+07	Myof	0.00183593	1.22	Intron 8	139653
19	38028865	38029088	38028977	Myof	0.00059835	1.22	Intron 8	139653
1	38052533	38052659	3.80526e+07	Txndc9	0.00306339	1.22	CDS 7	1395
19	38072713	38072824	38072769	Myof	0.000637263	1.22	Intron 8	139653
13	38077854	38077958	3.80779e+07	Ssr1	7.48e-05	1.22	Intron 8	8102
1	38107976	38108116	3.8108e+07	Eif5b	0.000850273	1.22	CDS 7	21048
16	38347119	38347226	38347173	Cox17	0.00969431	1.22	Promoter	34
18	38404878	38405031	38404955	1700086O06Rik	0.000503359	1.22	Non-coding	4822
2	38443574	38443823	38443699	Psmb7	0.00989676	1.22	Intron 2	55604
6	38542647	38542808	38542728	Luc7l2	0.0102528	1.22	Intron 12	41203
13	38596598	38596732	3.85967e+07	Txndc5	0.00267233	1.22	Promoter	0
18	38611969	38612121	3.8612e+07	Ndfip1	0.000482333	1.22	Intron 14	41546
13	38620066	38620363	38620215	Txndc5	1.11e-07	1.22	Promoter	0
18	38620175	38620335	3.86203e+07	Ndfip1	4.57e-07	1.22	Intron 14	41546
2	38857109	38857335	3.88572e+07	Rpl35	9.25e-11	1.22	Promoter	186
2	38860220	38860466	3.88603e+07	Rpl35	1.05e-14	1.22	Promoter	186
5	38931750	38931872	3.89318e+07	Wdr1	0.00380701	1.22	Intron 22	15693
5	38936924	38937142	3.8937e+07	Wdr1	0.00255797	1.22	Intron 22	15693
19	39033547	39033677	3.90336e+07	Hells	0.00497294	1.22	Intron 36	28067
1	39428159	39428300	39428230	Rpl31	0.00330535	1.22	Intron 6	3449
19	40345873	40346058	40345966	Pdlim1	5.44e-05	1.22	Promoter	49
17	40430919	40431201	4.04311e+07	Crisp1	3.28e-06	1.22	3' UTR	24956
11	40564737	40564913	4.05648e+07	Ccng1	1.1e-06	1.22	Promoter	60
11	40568513	40568729	4.05686e+07	Ccng1	5.15e-08	1.22	Promoter	60
9	40609991	40610269	4.06101e+07	Hspa8	0.000422394	1.22	Promoter	653
4	40678726	40678863	40678795	Dnaja1	0.00103962	1.22	Intron 14	9225
4	40679801	40680075	4.06799e+07	Dnaja1	0.00368658	1.22	Intron 14	9225
4	40684287	40684414	40684351	Smu1	9.19e-06	1.22	Intron 4	19427
4	40685333	40685492	40685413	Smu1	0.00258546	1.22	Intron 4	19427
4	40692481	40692606	40692544	Smu1	0.00698131	1.22	Intron 4	19427
4	40883460	40883722	4.08836e+07	Bag1	2.45e-05	1.22	Promoter	308
4	40894763	40895020	40894892	Bag1	0.00928161	1.22	Promoter	308
12	40929875	40930070	40929973	Ifrd1	0.00207788	1.22	Intron 2	19684
12	40939533	40939723	4.09396e+07	Ifrd1	0.00239853	1.22	Intron 2	19684
13	41107710	41107841	41107776	Pak1ip1	0.00398295	1.22	Intron 18	11331
4	41141582	41141845	41141714	Ubap2	0.00412204	1.22	3' UTR	80324
19	41321141	41321331	4.13212e+07	Tm9sf3	0.00575314	1.22	Intron 26	15939
19	41322406	41322556	4.13225e+07	Tm9sf3	6.17e-05	1.22	Intron 26	15939
14	41807545	41807655	4.18076e+07	Fam213a	0.00142786	1.22	3' UTR	19410
2	41844235	41844463	4.18443e+07	Lrp1b	0.000516306	1.22	Intron 178	665597
10	42222059	42222302	42222181	Snx3	7.8e-09	1.22	Promoter	199
10	42252971	42253104	42253038	Snx3	7.35e-05	1.22	Promoter	199
6	42305913	42306090	42306002	Zyx	0.0132621	1.22	Intron 18	7440
6	42307267	42307482	42307375	Zyx	0.000114099	1.22	Intron 18	7440
18	42377113	42377266	42377190	Lars	5.82e-07	1.22	Intron 60	9353
8	42428881	42429018	42428950	Asah1	0.00269611	1.22	Intron 6	31034
4	42992933	42993095	4.2993e+07	Vcp	6.59e-07	1.22	Promoter	157
4	43003628	43003790	4.30037e+07	Vcp	1.36e-05	1.22	Promoter	157
9	43005475	43005642	43005559	Pou2f3	0.0031803	1.22	Intron 22	8197
4	43008778	43008972	4.30089e+07	Vcp	0.0110005	1.22	Promoter	157
4	43013043	43013223	4.30131e+07	Vcp	0.000368572	1.22	Promoter	157
9	43031985	43032182	43032084	Oaf	0.000605804	1.22	Promoter	364
15	43081619	43081754	43081687	Eif3e	9.94e-05	1.22	Intron 16	16446
15	43097056	43097225	43097141	Eif3e	0.00119763	1.22	Intron 16	16446
13	43497172	43497318	4.34972e+07	Nol7	1.28e-05	1.22	CDS 15	3427
4	43532264	43532373	43532319	Tpm2	0.0133553	1.22	Promoter	115
4	43536143	43536312	43536228	Tpm2	3.12e-07	1.22	Promoter	115
4	43549120	43549283	43549202	Tln1	0.00139457	1.22	Intron 2	30463
4	43549401	43549539	4.35495e+07	Tln1	0.010153	1.22	Intron 2	30463
16	44140067	44140226	44140147	Atp6v1a	0.00235309	1.22	Promoter	-934
9	44189345	44189494	44189420	Hyou1	0.0146444	1.22	Intron 46	9746
9	44196126	44196242	4.41962e+07	Hyou1	0.00170317	1.22	Intron 46	9746
9	44211943	44212191	4.42121e+07	Trappc4	2.14e-07	1.22	Intron 2	3441
15	44267202	44267378	4.42673e+07	Eny2	6.22e-07	1.22	CDS 9	7545
19	44372521	44372713	4.43726e+07	Scd2	0.00157332	1.22	Promoter	361
9	44448005	44448221	4.44481e+07	Ddx6	0.00300538	1.22	3' UTR	35030
9	44448401	44448549	4.44485e+07	Ddx6	0.00194687	1.22	3' UTR	35030
19	44476187	44476418	44476303	Scd1	0.0115397	1.22	Intron 6	5782
9	44560203	44560360	44560282	Arcn1	0.000156594	1.22	Intron 10	15532
9	44568099	44568266	44568183	Arcn1	0.00512305	1.22	Intron 10	15532
10	44878513	44878644	44878579	Prep	0.00522822	1.22	Intergenic	?
13	44964949	44965135	4.4965e+07	Jarid2	0.00260887	1.22	Intron 8	138805
13	44965213	44965457	4.49653e+07	Jarid2	0.000126704	1.22	Intron 8	138805
19	45524768	45524969	45524869	Btrc	1.27e-09	1.22	Intron 4	86573
17	45603117	45603303	4.56032e+07	Spats1	0.00239008	1.22	Intron 14	8585
11	45643045	45643303	4.56432e+07	F630206G17Rik	0.00438819	1.22	Non-coding	21044
17	45708721	45708948	45708835	Hsp90ab1	8.84e-14	1.22	Promoter	0
17	45710154	45710294	4.57102e+07	Hsp90ab1	0.0140628	1.22	Promoter	0
5	45916399	45916699	4.59165e+07	Med28	4.43e-06	1.22	CDS 7	4931
14	45950513	45950619	4.59506e+07	Psmc6	0.00121284	1.22	Intron 4	1014
19	45952417	45952571	4.59525e+07	9130011E15Rik	0.0115022	1.22	Intron 6	120408
14	45960961	45961061	4.5961e+07	Psmc6	0.00622902	1.22	Intron 4	1014
14	45963332	45963455	45963394	Psmc6	0.0118274	1.22	Intron 4	1014
14	45968268	45968501	45968385	Psmc6	0.000859544	1.22	Intron 4	1014
1	46132921	46133062	46132992	Dnah7b	0.000645846	1.22	Intron 4	9338
19	46153376	46153537	46153457	Nolc1	0.000271695	1.22	Intron 6	3039
4	46463968	46464218	4.64641e+07	Anp32b	0.000139176	1.22	Promoter	0
6	46478727	46478873	4.64788e+07	Cntnap2	0.00551254	1.22	Intron 26	1468667
4	46505584	46505813	46505699	Nans	0.0110884	1.22	Intron 6	9720
4	46511921	46512027	4.6512e+07	Nans	0.000661001	1.22	Intron 6	9720
18	46752911	46753177	4.6753e+07	Tmed7	0.00372678	1.22	Intron 4	4013
17	46911512	46911808	4.69117e+07	Rpl7l1	0.000924284	1.22	3' UTR	7798
13	47183370	47183592	4.71835e+07	Dek	0.000372639	1.22	Promoter	481
13	47193531	47193765	4.71936e+07	Dek	0.000140511	1.22	Promoter	481
13	47194720	47194879	47194800	Dek	0.000134694	1.22	Promoter	481
13	47196997	47197131	4.71971e+07	Dek	1.41e-05	1.22	Promoter	481
13	47200956	47201109	47201033	Dek	0.00753581	1.22	Promoter	481
8	47296169	47296453	4.72963e+07	Slc25a4	6.05e-15	1.22	Promoter	0
14	47398572	47398745	47398659	Cnih1	7.76e-07	1.22	Intron 4	9288
14	47429545	47429818	47429682	Gmfb	0.00803307	1.22	3' UTR	12100
6	47469663	47469800	47469732	Cul1	0.00361566	1.22	Intron 32	65340
6	47480423	47480565	4.74805e+07	Ezh2	0.00751945	1.22	CDS 1	64465
4	47495858	47496102	4.7496e+07	Sec61b	4.32e-06	1.22	CDS 7	8325
6	47757015	47757248	47757132	Pdia4	0.00596332	1.22	Intron 6	14145
17	47823736	47824001	47823869	Tomm6	3.83e-10	1.22	Promoter	296
17	47824120	47824289	47824205	Tomm6	0.0142306	1.22	Promoter	296
17	47824854	47825040	4.78249e+07	Tomm6	0.000221793	1.22	Promoter	296
19	47933927	47934111	4.7934e+07	Gsto1	5.81e-08	1.22	Promoter	12
11	48617349	48617556	48617453	Gnb2l1	0.00016966	1.22	Promoter	0
11	48617662	48617887	48617775	Gnb2l1	3.94e-09	1.22	Promoter	0
11	48618969	48619243	4.86191e+07	Gnb2l1	9.02e-06	1.22	Promoter	0
7	48924322	48924453	48924388	Vmn2r-ps54	0.00121743	1.22	Promoter	938
13	48993022	48993150	4.89931e+07	Fam120a	0.00871506	1.22	Intron 2	86703
7	49276406	49276521	49276464	Vmn2r59	0.00174873	1.22	Intron 2	37831
6	49374430	49374586	4.93745e+07	Stk31	1.14e-10	1.22	Intron 20	28827
11	49495554	49495693	49495624	Cnot6	0.0147451	1.22	Intron 4	33514
11	50015904	50016152	5.0016e+07	Sqstm1	0.000535724	1.22	Promoter	0
11	50016315	50016583	5.00164e+07	Sqstm1	0.0132855	1.22	Promoter	0
11	50020669	50020839	5.00208e+07	Sqstm1	2.6e-06	1.22	Promoter	0
11	50021333	50021455	5.00214e+07	Sqstm1	3.66e-05	1.22	Promoter	0
11	50047918	50048045	50047982	Mgat4b	0.0139306	1.22	Intron 4	5383
11	50110556	50110699	50110628	Canx	0.000873029	1.22	Intron 8	27377
11	50111626	50111809	50111718	Canx	0.00301595	1.22	Intron 8	27377
11	50112639	50112920	50112780	Canx	0.0123676	1.22	Intron 8	27377
11	50115265	50115434	50115350	Canx	0.00051427	1.22	Intron 8	27377
11	50125113	50125333	5.01252e+07	Canx	0.00698196	1.22	Intron 8	27377
1	51359105	51359229	5.13592e+07	9330175M20Rik	0.010644	1.22	Non-coding	43905
1	51359271	51359422	51359347	9330175M20Rik	0.000601073	1.22	Non-coding	43905
1	51359517	51359624	51359571	9330175M20Rik	2.56e-06	1.22	Non-coding	43905
14	51388941	51389064	51389003	Ttc5	0.00333419	1.22	Intron 4	16132
6	51415142	51415324	5.14152e+07	Hnrnpa2b1	0.000106593	1.22	Promoter	0
11	51416024	51416276	5.14162e+07	Phykpl	6.69e-10	1.22	Intron 24	16124
6	51416912	51417129	51417021	Hnrnpa2b1	8.1e-09	1.22	Promoter	0
6	51417189	51417379	5.14173e+07	Hnrnpa2b1	0.00598531	1.22	Promoter	0
11	51417903	51418106	51418005	Hnrnpab	1.54e-10	1.22	Promoter	249
11	51418109	51418408	51418259	Hnrnpab	4.58e-22	1.22	Promoter	249
11	51418903	51419203	5.14191e+07	Hnrnpab	0.00389159	1.22	Promoter	249
6	51419644	51419922	5.14198e+07	Hnrnpa2b1	1.87e-11	1.22	Promoter	0
11	51419850	51420135	51419993	Hnrnpab	2.93e-19	1.22	Promoter	249
11	51420139	51420419	5.14203e+07	Hnrnpab	1.41e-07	1.22	Promoter	249
6	51431690	51431876	5.14318e+07	Cbx3	0.000365427	1.22	Promoter	-693
11	51433249	51433453	5.14334e+07	Nhp2	1.4e-07	1.22	Promoter	0
15	51621547	51621726	51621637	Eif3h	6.69e-05	1.22	Promoter	0
15	51630748	51630952	5.16309e+07	Eif3h	0.00667796	1.22	Promoter	0
15	51696881	51697097	5.1697e+07	Eif3h	1.28e-06	1.22	Promoter	0
7	51747525	51747680	51747603	Emc10	0.00311957	1.22	CDS 5	4204
15	51796467	51796651	5.17966e+07	Rad21	0.00246123	1.22	Intron 6	25001
15	51798138	51798320	5.17982e+07	Rad21	0.00414896	1.22	Intron 6	25001
15	51799930	51800116	5.18e+07	Rad21	1.93e-08	1.22	Intron 6	25001
11	51804884	51805015	51804950	Ube2b	0.000319192	1.22	Intron 6	8954
15	51814089	51814237	5.18142e+07	Rad21	0.000570099	1.22	Intron 6	25001
9	51877728	51877892	5.18778e+07	Rdx	0.00142702	1.22	Intron 22	33874
9	51889129	51889294	51889212	Rdx	0.00171243	1.22	Intron 22	33874
11	51932650	51932852	5.19328e+07	Ppp2ca	0.000700346	1.22	Promoter	187
11	52050350	52050460	5.20504e+07	Skp1a	0.0015029	1.22	Intron 4	4853
10	52063335	52063514	52063425	Gopc	0.00200724	1.22	Intron 2	38417
11	52189900	52190092	5.219e+07	Vdac1	0.00784535	1.22	Intron 8	15283
7	52232832	52233053	52232943	Prmt1	0.00191882	1.22	Intron 4	8738
7	52236911	52237071	5.2237e+07	Prmt1	0.00148229	1.22	Intron 4	8738
1	52242449	52242617	5.22425e+07	Gls	1.26e-05	1.22	Intron 8	47460
7	52377765	52377982	52377874	Rps11	0.000225893	1.22	Promoter	750
7	52378742	52379010	5.23789e+07	Rps11	4.76e-09	1.22	Promoter	750
7	52381777	52381999	5.23819e+07	Rpl13a	2.18e-09	1.22	Intron 8	1381
7	52631836	52631978	5.26319e+07	Snrnp70	1.23e-05	1.22	Intron 6	14776
7	52631996	52632260	5.26321e+07	Snrnp70	2.38e-05	1.22	Intron 6	14776
7	52632731	52632866	52632799	Snrnp70	0.0033544	1.22	Intron 6	14776
7	52636094	52636242	5.26362e+07	Snrnp70	0.00577438	1.22	Intron 6	14776
14	52694937	52695161	5.2695e+07	Hnrnpc	0.00327275	1.22	Intron 8	26419
14	52697040	52697285	52697163	Hnrnpc	0.00157881	1.22	Intron 8	26419
12	52710253	52710528	52710391	Strn3	1.01e-09	1.22	3' UTR	82374
7	52717091	52717362	52717227	Bax	0.000367505	1.22	Promoter	723
7	52718782	52718917	52718850	Bax	0.0128951	1.22	Promoter	723
7	52721354	52721546	5.27215e+07	Bax	0.00274071	1.22	Promoter	723
14	52792130	52792253	52792192	Supt16	0.00639838	1.22	Intron 16	24662
7	52974906	52975086	5.2975e+07	Rpl18	0.000293206	1.22	Intron 8	1764
7	52975205	52975471	5.29753e+07	Rpl18	0.000161738	1.22	Intron 8	1764
11	53078511	53078698	53078605	Hspa4	0.00792207	1.22	Promoter	244
11	53113578	53113738	5.31137e+07	Hspa4	0.000425708	1.22	Promoter	244
7	53129419	53129605	5.31295e+07	Kdelr1	0.00701979	1.22	Intron 6	1209
7	53173405	53173656	53173531	Emp3	8.53e-06	1.22	Promoter	748
7	53174646	53174890	5.31748e+07	Emp3	0.000575602	1.22	Promoter	748
7	53175303	53175472	53175388	Emp3	0.001902	1.22	Promoter	748
11	53242466	53242672	5.32426e+07	Uqcrq	1.5e-07	1.22	Promoter	77
11	53244045	53244257	5.32442e+07	Uqcrq	0.000473784	1.22	Promoter	77
18	53568792	53568965	53568879	Ppic	0.0114436	1.22	Intron 4	8697
7	54102943	54103180	54103062	Ldha	1.06e-11	1.22	Intron 8	4380
7	54105526	54105802	5.41057e+07	Ldha	3.91e-10	1.22	Intron 8	4380
7	54106263	54106504	54106384	Ldha	7.99e-17	1.22	Intron 8	4380
7	54107187	54107451	5.41073e+07	Ldha	7.39e-10	1.22	Intron 8	4380
7	54109271	54109567	5.41094e+07	Ldha	1.88e-05	1.22	Intron 8	4380
6	54127598	54127713	54127656	Chn2	0.00962966	1.22	Intron 4	137672
9	54448879	54449017	5.44489e+07	Idh3a	0.0131656	1.22	CDS 21	16777
11	54679899	54680151	5.468e+07	Hint1	2.96e-07	1.22	Promoter	0
13	54692237	54692369	5.46923e+07	Nop16	9.26e-06	1.22	Promoter	-801
9	54802477	54802609	5.48025e+07	Psma4	0.00688116	1.22	Intron 16	5963
9	54804629	54804788	54804709	Psma4	0.00232498	1.22	Intron 16	5963
14	54855173	54855420	54855297	Dad1	8.18e-06	1.22	Promoter	9
14	54873317	54873596	54873457	Dad1	4.07e-09	1.22	Promoter	9
6	54987995	54988209	5.49881e+07	Gars	0.000245341	1.22	Promoter	20
6	55026952	55027095	55027024	Gars	0.00210616	1.22	Promoter	20
6	55027539	55027839	5.50277e+07	Gars	5.7e-05	1.22	Promoter	20
14	55048427	55048603	5.50485e+07	Mrpl52	0.000227472	1.22	CDS 9	2681
1	55051154	55051326	5.50512e+07	Sf3b1	1.66e-05	1.22	Intron 8	32997
14	55056445	55056609	5.50565e+07	Mmp14	0.00679174	1.22	Promoter	11
14	55087100	55087251	55087176	Lrp10	0.00409703	1.22	CDS 9	4116
1	55135353	55135609	5.51355e+07	Hspd1	0.00701013	1.22	Promoter	982
1	55135877	55136139	5.5136e+07	Hspd1	0.0106851	1.22	Promoter	982
1	55143597	55143847	5.51437e+07	Hspd1	2.71e-19	1.22	Promoter	982
1	55145107	55145315	5.51452e+07	Hspd1	0.000876957	1.22	Promoter	982
1	55145903	55146123	5.5146e+07	Hspe1	1.47e-13	1.22	Promoter	115
1	55147912	55148173	55148043	Hspe1	1.37e-07	1.22	Promoter	115
14	55186785	55186908	55186847	Ajuba	0.00151376	1.22	3' UTR	9591
14	55233033	55233319	5.52332e+07	Psmb5	4.15e-06	1.22	Promoter	16
14	55236647	55236859	5.52368e+07	Psmb5	0.00873667	1.22	Promoter	16
11	55263922	55264158	5.5264e+07	Atox1	0.0100818	1.22	Intron 4	10483
6	55297693	55297923	5.52978e+07	Aqp1	0.00212268	1.22	3' UTR	11400
9	55336645	55336776	55336711	Etfa	0.00016264	1.22	Intron 16	23275
15	55365672	55365900	5.53658e+07	Mrpl13	0.000713998	1.22	Intron 2	22968
19	55370860	55371080	5.5371e+07	Acsl5	3.03e-06	1.22	3' UTR	43001
15	55386884	55387007	55386946	Mrpl13	0.00368798	1.22	Intron 2	22968
4	55398318	55398436	5.53984e+07	Rad23b	7.24e-17	1.22	Promoter	49
13	55425665	55425864	55425765	Prelid1	7.41e-10	1.22	Promoter	0
14	55513084	55513271	55513178	Pabpn1	1.19e-11	1.22	Promoter	713
14	55513693	55513848	55513771	Pabpn1	0.00219228	1.22	Promoter	713
14	55517453	55517638	55517546	Pabpn1	0.00302145	1.22	Promoter	713
13	55561758	55561917	55561838	Grk6	0.000273662	1.22	3' UTR	15325
13	55698738	55698900	5.56988e+07	Tmed9	0.00905854	1.22	Intron 8	3658
12	55747032	55747241	55747137	Sptssa	0.00277209	1.22	3' UTR	10533
12	55864613	55864728	55864671	Snx6	0.00885543	1.22	Intron 14	31922
12	55962520	55962809	55962665	Cfl2	0.00333419	1.22	Intron 2	1612
16	55967141	55967362	55967252	Rpl24	3.51e-06	1.22	Promoter	753
16	55969632	55969833	55969733	Rpl24	0.000203869	1.22	Promoter	753
9	55995204	55995393	55995299	Tspan3	0.00729767	1.22	Intron 12	13485
9	56051945	56052092	56052019	Peak1	0.014137	1.22	Intron 2	194035
9	56054237	56054403	5.60543e+07	Peak1	0.00704038	1.22	Intron 2	194035
14	56290640	56290740	5.62907e+07	Nedd8	0.00779467	1.22	Promoter	4
17	56450108	56450270	5.64502e+07	Uhrf1	0.00561118	1.22	Intron 8	7348
17	56462748	56462852	5.64628e+07	Uhrf1	0.000743386	1.22	Intron 8	7348
12	56499834	56500012	5.64999e+07	Psma6	0.000385097	1.22	Promoter	22
12	56508998	56509130	5.65091e+07	Psma6	0.014554	1.22	Promoter	22
12	56515402	56515529	56515466	Psma6	0.0106793	1.22	Promoter	22
12	56519228	56519464	5.65193e+07	Psma6	1.26e-05	1.22	Promoter	22
17	56558832	56558948	5.65589e+07	Ptprs	0.000507295	1.22	Intron 22	56915
14	56629804	56630083	56629944	Gm5801	0.0113069	1.22	Promoter	235
12	56666352	56666519	56666436	Aldoart2	7.67e-06	1.22	Promoter	160
12	56667041	56667182	56667112	Aldoart2	2.21e-11	1.22	Promoter	160
16	56690688	56690809	56690749	Tfg	7.68e-05	1.22	CDS 1	26314
13	56732602	56732746	5.67327e+07	Tgfbi	0.00952531	1.22	Intron 22	22468
17	56743094	56743203	56743149	Safb	0.0111741	1.22	CDS 29	18689
17	56752962	56753138	5.67531e+07	Rpl36	0.000348624	1.22	Promoter	483
17	56753301	56753503	5.67534e+07	Rpl36	0.00305943	1.22	Promoter	483
17	56755559	56755663	5.67556e+07	Lonp1	0.00507283	1.22	Intron 34	3650
17	56761415	56761576	56761496	Lonp1	0.00372224	1.22	Intron 34	3650
6	56800574	56800702	5.68006e+07	Fkbp9	0.00112599	1.22	CDS 5	18521
6	56825686	56825826	5.68258e+07	Fkbp9	0.0102148	1.22	CDS 5	18521
18	56888951	56889080	56889016	Lmnb1	0.00734433	1.22	Intron 6	21484
16	57146148	57146299	57146224	Tomm70a	4.61e-05	1.22	Intron 18	24321
17	57147175	57147302	57147239	Gtf2f1	0.00110749	1.22	CDS 19	3410
17	57164215	57164345	5.71643e+07	Khsrp	8.64e-05	1.22	Intron 16	6586
14	57312845	57312998	57312922	Mphosph8	6.14e-08	1.22	Intron 22	25753
9	57376769	57376921	5.73768e+07	Cox5a	0.000146801	1.22	Intron 6	9015
9	57378054	57378219	57378137	Cox5a	0.000700306	1.22	Intron 6	9015
11	57873091	57873384	57873238	Larp1	0.000139603	1.22	3' UTR	50525
15	57942682	57942824	5.79428e+07	Atad2	0.00111388	1.22	CDS 29	23814
4	57956648	57956926	5.79568e+07	Txn1	6.22e-34	1.22	Promoter	35
4	57957942	57958139	57958041	Txn1	1.33e-06	1.22	Promoter	35
4	57969065	57969249	5.79692e+07	Txn1	0.00261423	1.22	Promoter	35
17	57977919	57978154	57978037	Cntnap5c	2.2e-06	1.22	Intron 2	68926
14	57982365	57982535	5.79825e+07	Cryl1	0.00137631	1.22	Intron 12	34786
13	58278149	58278257	5.82782e+07	Ubqln1	1.38e-06	1.22	3' UTR	38060
13	58278800	58278955	58278878	Ubqln1	0.000608482	1.22	3' UTR	38060
15	58288590	58288814	5.82887e+07	D15Ertd621e	0.000150842	1.22	3' UTR	40282
14	58316862	58317067	58316965	Lats2	1.93e-05	1.22	Intron 8	47912
3	58394098	58394264	5.83942e+07	Selt	0.000674345	1.22	Intron 10	13518
1	58455857	58455995	5.84559e+07	Bzw1	1.18e-07	1.22	Intron 8	5877
1	58459720	58459926	5.84598e+07	Bzw1	0.00983904	1.22	Intron 8	5877
1	58460401	58460654	58460528	Bzw1	0.000685769	1.22	Intron 8	5877
16	58466378	58466572	5.84665e+07	Dcbld2	9.88e-06	1.22	CDS 31	56825
9	58471500	58471704	5.84716e+07	Nptn	0.000204115	1.22	Intron 4	41453
13	58494510	58494785	58494648	Hnrnpk	0.000164629	1.22	Intron 4	9093
1	58647964	58648091	58648028	Ndufb3	0.0145024	1.22	CDS 3	4521
15	58770836	58771073	58770955	Ndufb9	0.00115208	1.22	Intron 6	3548
10	58810948	58811143	58811046	P4ha1	0.00377567	1.22	Intron 10	20367
10	58834332	58834479	58834406	P4ha1	0.00758021	1.22	Intron 10	20367
15	59158129	59158239	5.91582e+07	Sqle	0.00274942	1.22	Intron 20	15597
15	59163704	59163914	5.91638e+07	E430025E21Rik	0.0136173	1.22	CDS 1	41794
9	59319527	59319765	5.93196e+07	Arih1	8.99e-09	1.22	Intron 26	14424
9	59319765	59319941	5.93199e+07	Arih1	2.86e-09	1.22	Intron 26	14424
4	59485209	59485376	59485293	Ptbp3	0.000632867	1.22	3' UTR	76861
9	59516363	59516576	59516470	Pkm	1.38e-06	1.22	Intron 8	12134
9	59516728	59516973	59516851	Pkm	0.00291317	1.22	Intron 8	12134
9	59519735	59519965	5.95199e+07	Pkm	9.63e-05	1.22	Intron 8	12134
11	59555502	59555648	5.95556e+07	Mprip	0.000786119	1.22	Intron 38	105463
11	59562015	59562197	5.95621e+07	Mprip	0.00117117	1.22	Intron 38	105463
11	59563031	59563179	5.95631e+07	Mprip	0.00448855	1.22	Intron 38	105463
11	59581460	59581633	59581547	Mprip	0.0027269	1.22	Intron 38	105463
11	59631404	59631615	59631510	Gm16062	0.000124479	1.22	Non-coding	7822
1	59741821	59742104	59741963	Nop58	1.67e-08	1.22	Promoter	0
10	59756099	59756267	5.97562e+07	Psap	0.000555441	1.22	Intron 8	15726
1	59761447	59761650	59761549	Nop58	0.0136579	1.22	Promoter	0
10	59762189	59762356	59762273	Psap	0.0101078	1.22	Intron 8	15726
10	59762893	59763096	59762995	Psap	0.0001474	1.22	Intron 8	15726
1	59765858	59766047	59765953	Nop58	0.000971496	1.22	Promoter	0
1	59768126	59768394	5.97683e+07	Nop58	9.04e-10	1.22	Promoter	0
8	59991330	59991591	59991461	Hmgb2	1.03e-05	1.22	Promoter	690
2	60113458	60113731	60113595	Cd302	1.77e-16	1.22	Intron 8	8743
1	60174095	60174238	60174167	Carf	1.13e-06	1.22	5' UTR	19004
1	60174269	60174373	6.01743e+07	Carf	0.00010328	1.22	5' UTR	19004
2	60594480	60594648	6.05946e+07	Rbms1	0.00014213	1.22	Intron 8	124848
11	60763398	60763598	6.07635e+07	Map2k3	0.00260624	1.22	Intron 20	17839
19	60847558	60847701	60847630	Eif3a	0.000750682	1.22	Intron 36	11083
18	60935990	60936281	60936136	Rps14	6.58e-25	1.22	Intron 6	2343
18	60936593	60936832	60936713	Rps14	6.85e-16	1.22	Intron 6	2343
19	60947337	60947461	6.09474e+07	Prdx3	0.00847344	1.22	CDS 9	2981
10	60973150	60973250	6.09732e+07	Lrrc20	0.000404155	1.22	Intron 4	34569
19	61006753	61006901	6.10068e+07	Grk5	6.7e-12	1.22	Intron 2	41101
10	61123665	61123800	61123733	Ppa1	0.00750755	1.22	Intron 8	12296
10	61129664	61129808	6.11297e+07	Ppa1	0.00472078	1.22	Intron 8	12296
2	61602915	61603112	61603014	Psmd14	8.2e-07	1.22	Intron 14	53164
18	61736835	61736935	6.17369e+07	Csnk1a1	5.46e-06	1.22	Intron 18	31820
9	61761101	61761387	6.17612e+07	Rplp1	3.41e-27	1.22	Promoter	931
9	61761669	61761844	61761757	Rplp1	0.00026795	1.22	Promoter	931
9	61762112	61762389	61762251	Rplp1	4.59e-32	1.22	Promoter	931
11	61932563	61932756	61932660	Specc1	0.00628521	1.22	CDS 7	162298
10	62051391	62051604	62051498	Ddx21	0.00321312	1.22	Intron 22	9130
10	62052534	62052712	6.20526e+07	Ddx21	0.00931088	1.22	Intron 22	9130
10	62053379	62053524	62053452	Ddx21	5.51e-05	1.22	Intron 22	9130
10	62055769	62055917	6.20558e+07	Ddx21	2.46e-05	1.22	Intron 22	9130
9	62189181	62189298	62189240	Anp32a	0.000781735	1.22	Promoter	31
9	62225453	62225595	6.22255e+07	Anp32a	0.00103264	1.22	Promoter	31
9	62290036	62290238	6.22901e+07	Coro2b	7.5e-09	1.22	Intron 18	94614
1	62862781	62862923	6.28629e+07	Nrp2	0.000626841	1.22	Intron 28	81735
1	62863636	62863835	62863736	Nrp2	0.000985275	1.22	Intron 28	81735
1	63223637	63223912	63223775	Ndufs1	0.00543816	1.22	Promoter	-239
1	63224316	63224538	6.32244e+07	Ndufs1	7.96e-05	1.22	Promoter	-239
14	63775403	63775625	6.37755e+07	Fdft1	0.00195567	1.22	Intron 8	21006
3	63797131	63797291	6.37972e+07	Gmps	0.00104147	1.22	Intron 16	17066
18	63823750	63824021	63823886	Txnl1	8.73e-08	1.22	Promoter	111
18	63831239	63831377	6.38313e+07	Txnl1	0.000431105	1.22	Promoter	111
18	63833716	63833918	6.38338e+07	Txnl1	1.18e-06	1.22	Promoter	111
18	63836542	63836705	63836624	Txnl1	0.000923618	1.22	Promoter	111
18	63851734	63851903	63851819	Txnl1	0.00372906	1.22	Promoter	111
9	64023317	64023605	6.40235e+07	Rpl4	0.00516175	1.22	Intron 8	2123
9	64023879	64024114	64023997	Rpl4	2.6e-06	1.22	Intron 8	2123
9	64024682	64024968	6.40248e+07	Rpl4	9.56e-14	1.22	Intron 8	2123
9	64025082	64025363	64025223	Rpl4	2.48e-17	1.22	Intron 8	2123
18	64058357	64058490	64058424	Wdr7	0.000350945	1.22	Intron 42	190008
9	64062217	64062365	6.40623e+07	Map2k1	4.22e-05	1.22	Intron 2	66803
9	64152122	64152420	6.41523e+07	Tipin	5.32e-05	1.22	CDS 15	22708
13	64469154	64469397	64469276	Ctsl	9.13e-05	1.22	Intron 8	3131
13	64470273	64470546	64470410	Ctsl	4.17e-19	1.22	Intron 8	3131
9	64576049	64576191	6.45761e+07	Rab11a	0.00267287	1.22	Intron 6	10928
18	64661334	64661593	64661464	Nars	0.000163673	1.22	Intron 6	14619
18	64674987	64675120	64675054	Nars	0.0140668	1.22	Intron 6	14619
18	64771534	64771663	64771599	Atp8b1	0.000869902	1.22	5' UTR	48992
3	65186857	65187109	6.5187e+07	Ssr3	0.000160812	1.22	Promoter	0
3	65191662	65191818	6.51917e+07	Ssr3	0.00133343	1.22	Promoter	0
3	65196334	65196548	6.51964e+07	Ssr3	1.87e-06	1.22	Promoter	0
1	65212693	65212802	65212748	Idh1	0.0047813	1.22	CDS 9	20252
9	65403900	65404000	6.5404e+07	Plekho2	0.0026408	1.22	CDS 1	23895
9	65537079	65537180	65537130	Oaz2	0.0126924	1.22	3' UTR	12724
9	65738547	65738647	6.57386e+07	Trip4	0.00808794	1.22	5' UTR	17955
9	65741188	65741367	65741278	Trip4	8.96e-06	1.22	5' UTR	17955
9	65907970	65908255	65908113	Ppib	1.76e-10	1.22	Promoter	0
9	65909211	65909448	65909330	Ppib	0.00475049	1.22	Promoter	0
9	65953338	65953452	6.59534e+07	Snx1	0.00478434	1.22	CDS 25	19242
5	65986122	65986372	6.59862e+07	Ube2k	0.000727716	1.22	CDS 13	57622
17	66003584	66003834	6.60037e+07	Rab31	0.000168753	1.22	CDS 1	118259
12	66170946	66171086	6.6171e+07	Fkbp3	8.96e-05	1.22	Intron 2	11153
17	66432743	66432874	66432809	Ndufv2	0.00731621	1.22	Intron 6	18026
17	66763003	66763154	66763079	Soga2	1.58e-05	1.22	Intron 24	35937
17	66763178	66763434	6.67633e+07	Soga2	2.63e-16	1.22	Intron 24	35937
9	66797142	66797371	66797257	Rps27l	0.00142588	1.22	CDS 7	3216
17	66844950	66845110	6.6845e+07	Rab12	0.0101982	1.22	CDS 1	23901
9	66878755	66878995	6.68789e+07	Tpm1	6.53e-07	1.22	Promoter	0
9	66879209	66879408	66879309	Tpm1	0.000270774	1.22	Promoter	0
9	66880517	66880757	6.68806e+07	Tpm1	1.82e-06	1.22	Promoter	0
9	66883733	66884015	6.68839e+07	Tpm1	3.53e-11	1.22	Promoter	0
1	66895697	66895954	66895826	Acadl	7.81e-05	1.22	Intron 14	13944
14	66929189	66929358	66929274	Trim35	0.0093788	1.22	3' UTR	12406
13	67002347	67002524	67002436	Uqcrb	6.33e-05	1.22	Intron 4	3763
8	67098156	67098396	6.70983e+07	Cpe	0.000259315	1.22	Promoter	3
8	67202358	67202571	67202465	Sc4mol	0.00240514	1.22	Intron 8	9805
8	67206428	67206715	67206572	Sc4mol	0.000432411	1.22	Intron 8	9805
6	67221196	67221409	67221303	Serbp1	0.000785692	1.22	Promoter	22
6	67221888	67222089	67221989	Serbp1	0.00250879	1.22	Promoter	22
6	67222141	67222292	67222217	Serbp1	1.41e-17	1.22	Promoter	22
6	67231610	67231889	67231750	Serbp1	0.000161657	1.22	Promoter	22
5	67281587	67281687	6.72816e+07	Limch1	0.0145897	1.22	Intron 6	144508
5	67281911	67282081	6.7282e+07	Limch1	0.00816356	1.22	Intron 6	144508
13	67911132	67911316	6.79112e+07	4930525G20Rik	5.9e-07	1.22	Non-coding	20614
11	68715781	68716004	68715893	Rpl26	2.52e-11	1.22	Promoter	713
11	68717857	68718120	68717989	Rpl26	1.53e-07	1.22	Promoter	713
10	68803173	68803430	68803302	Cdk1	5.51e-06	1.22	Intron 8	10144
10	68803471	68803674	68803573	Cdk1	0.00945109	1.22	Intron 8	10144
10	68805293	68805517	6.88054e+07	Cdk1	0.00183956	1.22	Intron 8	10144
10	68808832	68809034	6.88089e+07	Cdk1	0.00323408	1.22	Intron 8	10144
3	68811887	68812056	68811972	Smc4	0.0052976	1.22	Intron 8	2993
3	68820580	68820726	6.88207e+07	Smc4	0.00244973	1.22	Intron 8	2993
3	68833325	68833506	68833416	Smc4	0.000201216	1.22	Intron 8	2993
3	68835666	68835876	6.88358e+07	Smc4	0.0034612	1.22	Intron 8	2993
3	68838302	68838523	68838413	Smc4	1.15e-09	1.22	Intron 8	2993
9	69315105	69315283	6.93152e+07	Anxa2	0.000467203	1.22	Intron 8	25946
9	69323863	69324048	69323956	Anxa2	0.00814367	1.22	Intron 8	25946
9	69327438	69327684	6.93276e+07	Anxa2	3.91e-11	1.22	Intron 8	25946
9	69330787	69330953	6.93309e+07	Anxa2	2.93e-05	1.22	Intron 8	25946
9	69331558	69331746	6.93317e+07	Anxa2	1.1e-22	1.22	Intron 8	25946
9	69334213	69334456	69334335	Anxa2	3.61e-21	1.22	Intron 8	25946
9	69335289	69335546	69335418	Anxa2	3.95e-05	1.22	Intron 8	25946
9	69337387	69337672	69337530	Anxa2	0.00579338	1.22	Intron 8	25946
11	69387344	69387508	6.93874e+07	Wrap53	1.03e-10	1.22	Intron 14	5319
11	69393881	69394032	69393957	Trp53	0.0131735	1.22	Promoter	20
11	69462333	69462471	6.94624e+07	Fxr2	0.00064584	1.22	CDS 15	15839
11	69483595	69483821	6.94837e+07	Eif4a1	0.00538325	1.22	Intron 8	3831
11	69484072	69484315	69484194	Eif4a1	0.00152671	1.22	Intron 8	3831
2	69704238	69704389	69704314	Ssb	0.00757205	1.22	Intron 8	4931
2	69704550	69704770	6.97047e+07	Ssb	0.00684718	1.22	Intron 8	4931
2	69709192	69709463	69709328	Ssb	2.15e-06	1.22	Intron 8	4931
11	69731387	69731599	6.97315e+07	Eif5a	1.4e-06	1.22	Intron 8	3312
13	69765916	69766078	6.9766e+07	Nsun2	0.0119844	1.22	Intron 32	19225
13	69766446	69766549	69766498	Nsun2	0.00238913	1.22	Intron 32	19225
13	69770119	69770245	6.97702e+07	Nsun2	0.0128363	1.22	Intron 32	19225
11	69805103	69805299	6.98052e+07	Gabarap	0.00266643	1.22	Promoter	231
9	69870251	69870511	6.98704e+07	Gtf2a2	2.46e-07	1.22	CDS 9	9896
15	69894485	69894629	6.98946e+07	Gm19782	9.01e-08	1.22	Non-coding	139822
9	70257935	70258065	7.0258e+07	Ccnb2	0.00444993	1.22	CDS 5	11297
12	70259622	70259789	70259706	Rps29	1.25e-05	1.22	Promoter	398
11	70340057	70340210	70340134	Psmb6	0.00221734	1.22	Intron 8	1198
11	70340949	70341178	70341064	Psmb6	0.000438795	1.22	Intron 8	1198
11	70475474	70475621	70475548	Eno3	0.00108815	1.22	Intron 20	4796
12	70476129	70476233	7.04762e+07	Arf6	0.000291237	1.22	Promoter	542
11	70521959	70522105	7.0522e+07	Kif1c	0.00150534	1.22	CDS 45	27896
2	70529384	70529557	70529471	Gorasp2	0.00148039	1.22	3' UTR	29818
11	70539722	70539937	70539830	Kif1c	0.00154459	1.22	CDS 45	27896
11	70541946	70542138	7.0542e+07	Kif1c	0.0107497	1.22	CDS 45	27896
11	70756660	70756780	7.07567e+07	Nup88	3.5e-05	1.22	CDS 31	1959
11	70781398	70781517	70781458	Nup88	0.0133597	1.22	CDS 31	1959
11	70791936	70792124	7.0792e+07	C1qbp	3.28e-10	1.22	Promoter	0
11	70793480	70793655	70793568	C1qbp	0.00133105	1.22	Promoter	0
X	70934020	70934162	7.09341e+07	Bcap31	0.000835842	1.22	Intron 6	27353
X	71027036	71027156	7.10271e+07	Idh3g	0.0136132	1.22	Intron 18	5081
X	71034179	71034339	7.10343e+07	Ssr4	0.00930558	1.22	Intron 4	1812
X	71035986	71036193	71036090	Ssr4	0.00426567	1.22	Intron 4	1812
8	71144049	71144151	7.11441e+07	Csgalnact1	0.00937438	1.22	5' UTR	114895
X	71191476	71191629	71191553	Hcfc1	0.00813687	1.22	CDS 7	20026
2	71279231	71279457	7.12793e+07	Hat1	0.000204106	1.22	CDS 21	51914
17	71326394	71326637	71326516	Myl12b	6.24e-12	1.22	Intron 6	13220
17	71346037	71346303	7.13462e+07	Myl12a	2.9e-17	1.22	Promoter	261
17	71351457	71351613	7.13515e+07	Myl12a	0.0111601	1.22	Promoter	261
X	71470384	71470675	71470530	Flna	0.00123597	1.22	Promoter	68
X	71471546	71471747	71471647	Flna	0.000462797	1.22	Promoter	68
X	71472544	71472737	71472641	Flna	0.000157982	1.22	Promoter	68
X	71473174	71473375	71473275	Flna	0.00593217	1.22	Promoter	68
X	71474727	71474906	71474817	Flna	0.000417448	1.22	Promoter	68
X	71475401	71475548	71475475	Flna	0.00304198	1.22	Promoter	68
X	71475626	71475794	7.14757e+07	Flna	0.0119655	1.22	Promoter	68
X	71480701	71480921	7.14808e+07	Flna	1.85e-05	1.22	Promoter	68
X	71483202	71483441	71483322	Flna	3.55e-06	1.22	Promoter	68
X	71485293	71485476	71485385	Flna	0.00224989	1.22	Promoter	68
X	71485719	71485935	7.14858e+07	Flna	0.00721998	1.22	Promoter	68
X	71486453	71486686	71486570	Flna	0.0019534	1.22	Promoter	68
X	71502932	71503061	71502997	Emd	0.00145562	1.22	3' UTR	2906
6	71510900	71511059	71510980	Chmp3	0.000883072	1.22	CDS 5	17052
X	71518245	71518522	71518384	Rpl10	2.12e-09	1.22	Intron 12	2087
X	71549657	71549823	7.15497e+07	Atp6ap1	0.00336648	1.22	3' UTR	7221
12	71568231	71568414	71568323	Tmx1	0.000488717	1.22	CDS 15	12831
1	71639659	71639851	7.16398e+07	Fn1	0.0105698	1.22	Promoter	0
1	71642204	71642411	71642308	Fn1	0.00627607	1.22	Promoter	0
1	71657510	71657626	7.16576e+07	Fn1	0.0126076	1.22	Promoter	0
1	71661934	71662167	71662051	Fn1	0.00169216	1.22	Promoter	0
1	71672558	71672824	7.16727e+07	Fn1	0.00112887	1.22	Promoter	0
1	71674991	71675129	7.16751e+07	Fn1	0.00408976	1.22	Promoter	0
1	71686874	71687046	7.1687e+07	Fn1	0.00588886	1.22	Promoter	0
2	71687443	71687543	7.16875e+07	Itga6	0.000874286	1.22	Intron 28	53633
17	71807725	71807864	71807795	Smchd1	6.5e-09	1.22	Intron 90	16830
17	71808632	71808882	7.18088e+07	Smchd1	1.69e-05	1.22	Intron 90	16830
9	71909108	71909342	7.19092e+07	Tcf12	0.000165415	1.22	Intron 34	49667
11	72021074	72021276	7.20212e+07	Txndc17	7.44e-06	1.22	Promoter	18
10	72131577	72131849	7.21317e+07	Zwint	1.01e-06	1.22	Intron 14	2380
9	72140974	72141162	7.21411e+07	Zfp280d	6.38e-07	1.22	5' UTR	18268
11	72259115	72259279	7.22592e+07	Mybbp1a	0.00490495	1.22	Promoter	0
11	72262552	72262712	7.22626e+07	Mybbp1a	0.000336522	1.22	Promoter	0
6	72269059	72269173	7.22691e+07	Usp39	0.00016096	1.22	3' UTR	25997
6	72335398	72335637	72335518	Vamp8	0.000105103	1.22	CDS 1	5025
X	72354423	72354651	7.23545e+07	Dkc1	0.00231753	1.22	3' UTR	13230
6	72385199	72385362	72385281	Mat2a	0.00279527	1.22	Intron 4	4191
8	72418097	72418297	7.24182e+07	Ndufa13	4.52e-10	1.22	CDS 1	8161
5	72438898	72439013	72438956	Gabrb1	0.00125354	1.22	Intron 10	347405
5	72439051	72439289	7.24392e+07	Gabrb1	8.88e-10	1.22	Intron 10	347405
6	72505477	72505702	72505590	Capg	0.00597832	1.22	Intron 6	11094
6	72508162	72508312	7.25082e+07	Capg	0.00603745	1.22	Intron 6	11094
6	72512809	72513003	7.25129e+07	Capg	9.84e-05	1.22	Intron 6	11094
9	72517768	72517972	7.25179e+07	Nedd4	0.0019715	1.22	Promoter	75
9	72587985	72588115	7.25881e+07	Nedd4	0.000839763	1.22	Promoter	75
9	72590416	72590629	72590523	Nedd4	3.94e-06	1.22	Promoter	75
11	72648560	72648700	7.26486e+07	Zzef1	0.000211658	1.22	Intron 16	38832
1	72758167	72758393	7.27583e+07	Rpl37a	0.00793766	1.22	Promoter	333
6	72907864	72908091	72907978	Tmsb10	4.2e-08	1.22	Promoter	136
8	73033427	73033620	73033524	Uba52	7.86e-07	1.22	Promoter	691
X	73039517	73039676	73039597	Pls3	0.0117623	1.22	Intron 18	74507
X	73044739	73044882	73044811	Pls3	0.000382963	1.22	Intron 18	74507
X	73045850	73046020	7.30459e+07	Pls3	0.000876402	1.22	Intron 18	74507
8	73055407	73055639	7.30555e+07	Fkbp8	8.93e-06	1.22	Intron 8	3765
8	73056469	73056669	7.30566e+07	Fkbp8	0.00186001	1.22	Intron 8	3765
8	73202265	73202556	73202411	Lsm4	5.68e-06	1.22	CDS 9	5135
8	73392842	73393029	73392936	Ccdc124	0.00427735	1.22	Intron 6	4361
14	73768113	73768296	73768205	Itm2b	9.07e-05	1.22	Promoter	0
14	73784820	73785106	7.3785e+07	Itm2b	5.34e-08	1.22	Promoter	0
13	74156856	74156996	7.41569e+07	Tppp	8.57e-06	1.22	5' UTR	10137
1	74328611	74328760	74328686	Aamp	0.00673049	1.22	Intron 14	2553
1	74334863	74335001	7.43349e+07	Pnkd	0.000123637	1.22	Intron 4	3255
13	74464380	74464514	7.44644e+07	Sdha	0.00878925	1.22	Intron 6	23175
13	74476504	74476658	7.44766e+07	Sdha	0.000593358	1.22	Intron 6	23175
13	74544598	74544824	7.45447e+07	Mir692-2a	4.33e-06	1.22	Promoter	0
1	74575292	74575434	7.45754e+07	Usp37	0.00399428	1.22	5' UTR	15427
8	74659144	74659392	7.46593e+07	Tpm4	3.01e-09	1.22	Promoter	0
8	74662495	74662679	7.46626e+07	Tpm4	0.0139147	1.22	Promoter	0
8	74667356	74667554	7.46675e+07	Tpm4	0.0046568	1.22	Promoter	0
8	74668583	74668718	74668651	Tpm4	0.00247177	1.22	Promoter	0
8	74670311	74670499	7.46704e+07	Tpm4	9.13e-12	1.22	Promoter	0
17	74698952	74699172	7.46991e+07	Dpy30	0.000276495	1.22	Intron 2	16563
15	74785984	74786210	7.47861e+07	Ly6e	6.63e-10	1.22	Promoter	512
10	74982065	74982278	74982172	Snrpd3	1.04e-12	1.22	Intron 6	14142
8	74985003	74985120	74985062	Cherp	0.000683175	1.22	3' UTR	14013
5	74987839	74987995	7.49879e+07	Fip1l1	0.000630734	1.22	Intron 10	6534
10	74994927	74995172	74995050	Snrpd3	0.000446439	1.22	Intron 6	14142
8	75039865	75039969	7.50399e+07	Med26	0.000849896	1.22	Intron 4	32241
12	75045909	75046047	7.5046e+07	Hif1a	3.05e-06	1.22	Intron 28	37055
12	75047387	75047584	75047486	Hif1a	6.15e-05	1.22	Intron 28	37055
11	75120623	75120810	75120717	Rpa1	0.00802411	1.22	Intron 8	41076
14	75135703	75135887	7.51358e+07	Esd	0.0124555	1.22	Intron 8	8869
14	75140973	75141138	75141056	Esd	4.35e-08	1.22	Intron 8	8869
14	75142986	75143210	7.51431e+07	Esd	1.72e-06	1.22	Intron 8	8869
1	75213792	75214002	7.52139e+07	Tuba4a	0.0075653	1.22	Intron 2	2632
11	75306860	75307033	75306947	Prpf8	0.00981705	1.22	Intron 82	21999
11	75307356	75307486	7.53074e+07	Prpf8	0.0125739	1.22	Intron 82	21999
11	75321784	75321926	7.53219e+07	Prpf8	0.00470348	1.22	Intron 82	21999
10	75322107	75322326	75322217	Mif	2.3e-11	1.22	Promoter	708
11	75322258	75322469	75322364	Prpf8	0.00419177	1.22	Intron 82	21999
11	75322647	75322917	7.53228e+07	Prpf8	2.3e-05	1.22	Intron 82	21999
10	75322796	75323042	7.53229e+07	Mif	2.79e-08	1.22	Promoter	708
9	75347594	75347702	7.53476e+07	Tmod3	0.00734926	1.22	3' UTR	60051
11	75411688	75411835	75411762	Pitpna	0.0120082	1.22	Intron 6	11616
11	75473690	75473850	7.54738e+07	Myo1c	0.0069117	1.22	Intron 52	19691
11	75484702	75484822	7.54848e+07	Myo1c	0.00316545	1.22	Intron 52	19691
2	75499738	75499947	75499843	Hnrnpa3	0.000193114	1.22	Intron 6	2422
11	75546417	75546647	7.55465e+07	Ywhae	1.04e-08	1.22	Promoter	36
11	75565390	75565659	75565525	Ywhae	1.48e-06	1.22	Promoter	36
11	75572798	75573012	7.55729e+07	Ywhae	0.000284454	1.22	Promoter	36
3	75681930	75682091	75682011	Golim4	0.00760662	1.22	CDS 15	61733
3	75698890	75699021	75698956	Golim4	0.00326158	1.22	CDS 15	61733
15	75726169	75726418	75726294	Eef1d	0.00100855	1.22	Intron 8	12589
17	75726543	75726689	7.57266e+07	Ltbp1	0.0051461	1.22	Intron 56	355137
15	75726659	75726950	75726805	Eef1d	0.0135065	1.22	Intron 8	12589
15	75731569	75731744	75731657	Eef1d	0.00128664	1.22	Intron 8	12589
17	75758636	75758823	75758730	Ltbp1	0.00216858	1.22	Intron 56	355137
15	75902140	75902418	7.59023e+07	Puf60	2.43e-05	1.22	Intron 8	8883
10	76016180	76016395	76016288	Lss	0.00428366	1.22	3' UTR	21808
15	76175018	76175185	76175102	Cyc1	1.37e-09	1.22	Intron 6	1065
15	76176062	76176353	76176208	Cyc1	1.25e-09	1.22	Intron 6	1065
15	76183307	76183407	7.61834e+07	Maf1	0.0106903	1.22	Intron 10	1558
14	76245070	76245318	7.62452e+07	Gm4285	0.00377178	1.22	Promoter	-298
14	76246469	76246696	76246583	Tpt1	4.44e-05	1.22	Promoter	7
5	76661202	76661418	7.66613e+07	Clock	0.00389026	1.22	Intron 10	71402
15	76736559	76736825	7.67367e+07	Rpl8	4.58e-18	1.22	Promoter	236
X	76876875	76876987	7.68769e+07	Mageb16	6.24e-06	1.22	5' UTR	3701
X	76876996	76877221	76877109	Mageb16	0.00560808	1.22	5' UTR	3701
10	77044492	77044658	7.70446e+07	Pttg1ip	0.0061201	1.22	Promoter	0
5	77385574	77385827	77385701	Paics	0.00759411	1.22	Intron 8	9685
5	77390121	77390381	7.73903e+07	Paics	5.86e-06	1.22	Intron 8	9685
5	77390423	77390602	77390513	Paics	3.52e-05	1.22	Intron 8	9685
5	77395264	77395483	77395374	Paics	0.00361366	1.22	Intron 8	9685
10	77451615	77451740	77451678	Pfkl	0.000360401	1.22	Intron 6	20802
10	77452892	77453073	77452983	Pfkl	0.00450891	1.22	Intron 6	20802
10	77463431	77463564	77463498	Pfkl	0.00100749	1.22	Intron 6	20802
15	77594738	77594921	77594830	Myh9	0.00728543	1.22	Promoter	3
15	77602260	77602550	7.76024e+07	Myh9	0.000246693	1.22	Promoter	3
15	77605512	77605756	7.76056e+07	Myh9	9.15e-06	1.22	Promoter	3
15	77606241	77606423	7.76063e+07	Myh9	0.00535936	1.22	Promoter	3
15	77608205	77608417	7.76083e+07	Myh9	0.0080808	1.22	Promoter	3
15	77613827	77614002	77613915	Myh9	0.011186	1.22	Promoter	3
15	77626395	77626554	77626475	Myh9	0.00123498	1.22	Promoter	3
8	77633609	77633734	77633672	Mcm5	0.0105646	1.22	Promoter	182
8	77639758	77639927	77639843	Mcm5	0.0130229	1.22	Promoter	182
9	77641864	77641977	77641921	Gclc	0.00735897	1.22	Intron 6	21598
15	77758128	77758380	7.77583e+07	Txn2	0.00216216	1.22	Intron 2	13084
15	77795296	77795508	7.77954e+07	Eif3d	0.0106279	1.22	Intron 4	10968
15	77797739	77797926	77797833	Eif3d	0.001853	1.22	Intron 4	10968
10	77866260	77866372	7.78663e+07	Rrp1	1.1e-06	1.22	Intron 4	11047
10	77888425	77888626	77888526	Cstb	0.000383676	1.22	Promoter	10
11	77994871	77995167	7.7995e+07	Rpl23a	0.000881863	1.22	Promoter	564
11	77996269	77996523	7.79964e+07	Rpl23a	0.00265831	1.22	Promoter	564
18	78014487	78014652	78014570	Atp5a1	4.94e-05	1.22	Intron 4	1980
18	78019731	78019911	7.80198e+07	Atp5a1	0.000131312	1.22	Intron 4	1980
11	78064535	78064679	7.80646e+07	Sdf2	0.00453994	1.22	CDS 3	5313
11	78088514	78088727	78088621	2610507B11Rik	2e-06	1.22	Intron 68	25940
11	78093217	78093454	78093336	2610507B11Rik	0.0104192	1.22	Intron 68	25940
11	78101196	78101325	78101261	2610507B11Rik	0.000373081	1.22	Intron 68	25940
8	78236128	78236400	7.82363e+07	1700007B14Rik	0.00119009	1.22	Intron 16	263222
12	78576007	78576245	7.85761e+07	Fut8	0.00324721	1.22	Intron 18	174614
17	78774085	78774369	7.87742e+07	Crim1	0.00648785	1.22	3' UTR	175473
15	78907266	78907541	78907404	Eif3l	9.2e-11	1.22	Intron 6	1613
15	78924638	78924883	78924761	Eif3l	4.97e-06	1.22	Intron 6	1613
11	79064500	79064630	7.90646e+07	Wsb1	0.00314085	1.22	CDS 15	3568
10	79172344	79172625	79172485	Bsg	0.00138376	1.22	Intron 4	5241
15	79191386	79191567	79191477	Tmem184b	0.00122388	1.22	3' UTR	40997
15	79192169	79192323	7.91922e+07	Tmem184b	0.00734466	1.22	3' UTR	40997
10	79221763	79221953	7.92219e+07	Rnf126	0.0076789	1.22	CDS 1	7745
15	79248849	79248972	79248911	Csnk1e	0.00298962	1.22	3' UTR	23516
15	79249474	79249590	7.92495e+07	Csnk1e	0.00176646	1.22	3' UTR	23516
17	79249996	79250236	7.92501e+07	Gm6548	0.00845081	1.22	Promoter	685
17	79251240	79251497	79251369	Gm6548	3.4e-09	1.22	Promoter	685
10	79325404	79325655	79325530	Ptbp1	0.0123212	1.22	Intron 26	8553
10	79325730	79325863	79325797	Ptbp1	0.0110193	1.22	Intron 26	8553
15	79362508	79362614	7.93626e+07	Ddx17	0.00225155	1.22	Intron 4	14558
15	79372907	79373030	79372969	Ddx17	0.00118597	1.22	Intron 4	14558
3	79401571	79401827	7.94017e+07	Ppid	5.76e-05	1.22	Intron 8	6260
3	79402724	79402877	79402801	Ppid	0.000231216	1.22	Intron 8	6260
10	79440397	79440564	79440481	Tmem259	0.00465676	1.22	CDS 19	4611
10	79442266	79442465	79442366	Tmem259	6.73e-06	1.22	CDS 19	4611
10	79499943	79500163	7.95001e+07	Polr2e	0.0141421	1.22	Intron 10	2242
10	79517372	79517639	79517506	Gpx4	0.00358728	1.22	Intron 6	1197
10	79518926	79519194	7.95191e+07	Gpx4	0.0014418	1.22	Intron 6	1197
9	79603187	79603418	79603303	Cox7a2	0.000151052	1.22	Intron 4	3447
9	79604090	79604214	7.96042e+07	Cox7a2	0.00467006	1.22	Intron 4	3447
10	79605111	79605339	7.96052e+07	Atp5d	2.44e-07	1.22	Promoter	51
10	79607953	79608100	79608027	Atp5d	0.0110084	1.22	Promoter	51
15	79657108	79657276	7.96572e+07	Npcd	1.36e-05	1.22	Intron 8	8457
10	79756722	79756921	79756822	Rps15	0.000366416	1.22	Intron 6	1166
10	79855834	79856039	79855937	Mbd3	0.000994522	1.22	Intron 4	6186
15	79910091	79910333	7.99102e+07	Rpl3	2.74e-07	1.22	Promoter	766
15	79912785	79913072	79912929	Rpl3	4.27e-21	1.22	Promoter	766
12	79967518	79967804	7.99677e+07	Eif2s1	5.72e-07	1.22	Intron 4	4459
12	79980953	79981060	79981007	Eif2s1	0.000709419	1.22	Intron 4	4459
12	79984242	79984437	79984340	Eif2s1	0.0110807	1.22	Intron 4	4459
15	80085953	80086113	8.0086e+07	Atf4	1.47e-07	1.22	Promoter	339
10	80097125	80097371	8.00972e+07	Csnk1g2	0.00904533	1.22	Intron 8	15368
10	80100893	80101059	8.0101e+07	Csnk1g2	0.000507232	1.22	Intron 8	15368
11	80196843	80196965	8.01969e+07	Zfp207	0.00100524	1.22	Promoter	62
11	80208570	80208772	8.02087e+07	Zfp207	3.68e-06	1.22	Promoter	62
1	80286679	80286811	8.02867e+07	Cul3	0.000321344	1.22	Intron 2	73122
10	80289440	80289699	80289570	Oaz1	7.14e-19	1.22	Promoter	39
10	80291190	80291428	8.02913e+07	Oaz1	3.24e-09	1.22	Promoter	39
2	80346985	80347125	8.03471e+07	Nckap1	0.000168881	1.22	Intron 8	73998
2	80360022	80360154	8.03601e+07	Nckap1	0.00209783	1.22	Intron 8	73998
10	80363377	80363558	80363468	Timm13	0.00316493	1.22	Promoter	157
17	80605196	80605380	8.06053e+07	Srsf7	0.003643	1.22	Promoter	0
17	80606525	80606718	80606622	Srsf7	0.00264759	1.22	Promoter	0
10	80640418	80640713	80640566	Eef2	1.23e-20	1.22	Intron 8	2404
10	81023938	81024105	81024022	Aes	0.0133413	1.22	Intron 4	1749
15	81196785	81196971	8.11969e+07	St13	1.02e-06	1.22	Promoter	0
15	81208126	81208286	8.12082e+07	St13	0.00202668	1.22	Promoter	0
15	81229929	81230134	81230032	St13	0.000208962	1.22	Promoter	0
12	81275072	81275261	81275167	Actn1	0.00263611	1.22	Promoter	139
12	81277107	81277338	81277223	Actn1	0.0134756	1.22	Promoter	139
12	81285801	81285940	81285871	Actn1	0.00236289	1.22	Promoter	139
12	81297926	81298058	8.1298e+07	Actn1	2.89e-05	1.22	Promoter	139
12	81299976	81300118	8.13e+07	Actn1	0.00648756	1.22	Promoter	139
15	81305528	81305756	8.13056e+07	Rbx1	0.00316572	1.22	CDS 9	8782
12	81360982	81361220	8.13611e+07	Actn1	0.000177819	1.22	Promoter	139
15	81552322	81552490	8.15524e+07	Rangap1	0.00824288	1.22	Intron 28	7860
15	81733914	81734085	81734000	Aco2	0.012052	1.22	Intron 34	42157
12	81738447	81738635	8.17385e+07	Erh	0.00573602	1.22	Intron 4	6214
13	81935661	81935859	8.19358e+07	Cetn3	6.94e-06	1.22	CDS 9	13370
15	81977785	81977924	81977855	Srebf2	0.00347769	1.22	Promoter	86
15	82001513	82001731	8.20016e+07	Srebf2	0.00133317	1.22	Promoter	86
15	82007591	82007725	8.20077e+07	Srebf2	0.00387643	1.22	Promoter	86
15	82176511	82176700	82176606	Smdt1	0.00011114	1.22	Promoter	35
15	82179276	82179520	8.21794e+07	Smdt1	6.95e-11	1.22	Promoter	35
15	82180607	82180818	82180713	Ndufa6	2.86e-07	1.22	Promoter	55
8	82209853	82209983	8.22099e+07	Abce1	6.57e-06	1.22	Intron 4	25657
10	82344471	82344739	8.23446e+07	Txnrd1	0.0012681	1.22	Intron 22	51004
10	82347240	82347349	82347295	Txnrd1	0.00151263	1.22	Intron 22	51004
10	82347700	82347901	82347801	Txnrd1	0.0114214	1.22	Intron 22	51004
18	82693212	82693395	82693304	Mbp	0.00446478	1.22	Intron 6	48697
15	82990539	82990685	8.29906e+07	Cyb5r3	0.00366319	1.22	Intron 6	11954
15	82992669	82992784	82992727	Cyb5r3	0.000128864	1.22	Intron 6	11954
6	83000314	83000416	8.30004e+07	Loxl3	0.00399309	1.22	Intron 18	15264
8	83224836	83225021	83224929	Smarca5	2.44e-06	1.22	CDS 1	38338
11	83300733	83300901	8.33008e+07	Taf15	0.00458945	1.22	CDS 11	14123
11	83319960	83320131	83320046	Taf15	0.00129068	1.22	CDS 11	14123
15	83401777	83402073	8.34019e+07	Tspo	1.59e-10	1.22	Intron 4	7820
12	83497422	83497540	8.34975e+07	Sipa1l1	0.000768014	1.22	CDS 21	226419
15	84034445	84034552	84034499	Samm50	0.0111366	1.22	Intron 20	11782
15	84120846	84120955	84120901	Parvb	0.00250535	1.22	CDS 9	58373
15	84145169	84145364	84145267	Parvb	8.09e-05	1.22	CDS 9	58373
13	84421231	84421370	84421301	Tmem161b	1.22e-07	1.22	Intron 10	59330
2	84510653	84510862	84510758	2700094K13Rik	2.37e-07	1.22	Promoter	4
5	84553003	84553247	8.45531e+07	Epha5	0.00691685	1.22	Intron 20	293161
1	84741613	84741730	84741672	Trip12	0.00406508	1.22	Intron 2	114477
2	84878519	84878739	8.48786e+07	Ssrp1	8.42e-06	1.22	Intron 6	1242
2	84884482	84884665	84884574	Ssrp1	0.000164459	1.22	Intron 6	1242
2	84885523	84885792	84885658	Ssrp1	0.000298026	1.22	Intron 6	1242
2	84886416	84886658	8.48865e+07	Ssrp1	9.3e-06	1.22	Intron 6	1242
12	84987123	84987224	84987174	Rbm25	0.00174558	1.22	Intergenic	?
15	85195711	85195854	85195783	Atxn10	0.0105062	1.22	Promoter	0
10	85406570	85406753	85406662	Rtcb	0.00982868	1.22	Intron 2	18649
6	85409118	85409324	8.54092e+07	Cct7	3.09e-07	1.22	Intron 8	9546
6	85411045	85411226	85411136	Cct7	0.000262591	1.22	Intron 8	9546
6	85412028	85412267	85412148	Cct7	0.00769825	1.22	Intron 8	9546
6	85415898	85416152	8.5416e+07	Cct7	0.00942533	1.22	Intron 8	9546
8	85694621	85694753	8.56947e+07	Tbc1d9	3.51e-05	1.22	Intron 2	5370
3	85945622	85945784	8.59457e+07	Rps3a1	1.28e-08	1.22	Promoter	807
15	85967295	85967491	8.59674e+07	Gramd4	0.000145377	1.22	3' UTR	79170
[truncated: 1,830 more rows]
